# Supplementary material for: Transcriptomic Analysis Suggests Shoots and Roots-Specific Antioxidant Responses to Early-/Long-Term Salt Stress in Brassica napus
Source: Antioxidants (Basel). 2026 Jun 3;15(6):708. doi: 10.3390/antiox15060708 (PMC13295495; doi:10.3390/antiox15060708)
Supplement: Supplementary file 1 [file antioxidants-15-00708-s001.zip]

Archive with 3 entries (2 files):
- antioxidants-4294634-supplementary/
- antioxidants-4294634-supplementary/Figures S1 to S8.pdf
- antioxidants-4294634-supplementary/Tables S1 to S15.xls
