# Supplementary material for: Transcriptomic Analysis Suggests Shoots and Roots-Specific Antioxidant Responses to Early-/Long-Term Salt Stress in Brassica napus
Source: Antioxidants (Basel). 2026 Jun 3;15(6):708. doi: 10.3390/antiox15060708 (PMC13295495; doi:10.3390/antiox15060708)
Supplement: Supplementary file 1 [file antioxidants-15-00708-s001.zip › antioxidants-4294634-supplementary/Tables S1 to S15.xls]

## Sheet: Table S1
Table S1. Statistics and evaluation of transcription sequencing data of each sample
Sample	Raw reads	Raw bases	Clean reads	Clean bases	Error rate (%)	Q20 (%)	Q30 (%)	GC content (%)
S_0h_1	44586140	6732507140	44348878	6670062510	0.0119	99.29	96.02	47.63
S_0h_2	49579746	7486541646	49329732	7421406098	0.0119	99.27	95.93	47.88
S_0h_3	42228400	6376488400	42009374	6318928133	0.0119	99.28	95.93	47.82
S_3h_1	43990726	6642599626	43790798	6589817111	0.0119	99.28	95.93	47.45
S_3h_2	43347406	6545458306	43136080	6495062172	0.0119	99.29	95.96	47.58
S_3h_3	45055512	6803382312	44845338	6749068182	0.0116	99.37	96.48	46.67
S_6h_1	46381602	7003621902	46172046	6948773923	0.0118	99.31	96.05	47.23
S_6h_2	37054090	5595167590	36868174	5548963806	0.0119	99.29	95.97	47.26
S_6h_3	37664740	5687375740	37504588	5643407678	0.0119	99.31	96.04	47.15
S_12h_1	42034208	6347165408	41820156	6293709987	0.0119	99.29	95.97	46.9
S_12h_2	54988680	8303290680	54695200	8232751511	0.0119	99.29	96.03	46.85
S_12h_3	48831204	7373511804	48601564	7310528124	0.0119	99.3	96	46.81
S_24h_1	43746274	6605687374	43548222	6549049690	0.0119	99.31	96.04	46.75
S_24h_2	48874544	7380056144	48641436	7317367025	0.0119	99.29	96	46.75
S_24h_3	44542976	6725989376	44340890	6670102709	0.0118	99.33	96.14	46.82
S_48h_1	45065364	6804869964	44871400	6751731179	0.0119	99.29	95.92	47.46
S_48h_2	48223960	7281817960	48006740	7222681156	0.0117	99.34	96.26	47.18
S_48h_3	51221030	7734375530	50992644	7675292808	0.0117	99.34	96.28	47.21
S_72h_1	39214132	5921333932	39020834	5871959093	0.0119	99.28	95.93	47.59
S_72h_2	44941234	6786126334	44732954	6727135736	0.0119	99.28	95.94	47.4
S_72h_3	41516806	6269037706	41317194	6218630120	0.0118	99.31	96.08	47.38
S_25d_1	41545346	6273347246	41333892	6222608009	0.0119	99.27	95.89	47.76
S_25d_2	47254348	7135406548	47002864	7072678133	0.0119	99.27	95.89	47.7
S_25d_3	52040054	7858048154	51782420	7789722697	0.0118	99.32	96.12	47.65
R_0h_1	43732192	6603560992	43521030	6545173078	0.0119	99.26	95.88	46.78
R_0h_2	41928290	6331171790	41697114	6271936038	0.012	99.25	95.85	46.61
R_0h_3	42387978	6400584678	42141048	6335884150	0.0119	99.27	95.98	46.69
R_3h_1	42567700	6427722700	42351752	6370077215	0.0119	99.29	95.99	47.07
R_3h_2	42423722	6405982022	42204386	6345983117	0.0118	99.3	96.07	47.04
R_3h_3	45206604	6826197204	44977770	6766683103	0.0117	99.34	96.35	46.5
R_6h_1	39837994	6015537094	39657886	5966852737	0.0118	99.32	96.17	46.71
R_6h_2	43967020	6639020020	43757552	6585461662	0.0118	99.33	96.23	47.11
R_6h_3	40169028	6065523228	39961308	6006471046	0.0118	99.3	96.09	46.54
R_12h_1	41640154	6287663254	41403864	6227487099	0.0119	99.28	96.01	46.93
R_12h_2	38850746	5866462646	38662724	5815872889	0.0119	99.27	95.88	46.93
R_12h_3	50577818	7637250518	50302638	7567190532	0.0118	99.29	96.07	46.67
R_24h_1	43706104	6599621704	43445240	6532968021	0.0119	99.28	96.05	46.55
R_24h_2	45205076	6825966476	44933256	6757614263	0.0119	99.27	95.97	46.42
R_24h_3	42675824	6444049424	42448054	6379035880	0.0118	99.31	96.16	46.49
R_48h_1	44292380	6688149380	44060446	6621604593	0.0119	99.28	95.96	46.75
R_48h_2	45666030	6895570530	45469456	6838095232	0.0119	99.29	95.94	47.09
R_48h_3	54205504	8185031104	53942852	8117278223	0.0118	99.31	96.17	46.86
R_72h_1	41863610	6321405110	41673888	6268922073	0.0119	99.29	96	47.34
R_72h_2	47376532	7153856332	47161970	7092314101	0.0117	99.34	96.36	46.38
R_72h_3	46583414	7034095514	46357254	6974649682	0.0119	99.28	95.98	47.15
R_25d_1	47855940	7226246940	47629190	7164381731	0.012	99.25	95.79	47.01
R_25d_2	40216950	6072759450	40012754	6016170040	0.012	99.23	95.75	46.91
R_25d_3	41992496	6340866896	41790846	6284628281	0.0119	99.27	95.95	47.31
Notes:
Sample: Sample name (S = shoot, R = root; numbers represent biological replicates; suffix indicates salt treatment time).
Raw reads: Total number of raw sequencing reads.
Raw bases: Total number of raw sequenced bases.
Clean reads: Number of high-quality reads after filtering low-quality reads and adapters.
Clean bases: Total number of high-quality bases after filtering.
Error rate (%): Average sequencing error rate.
Q20 (%): Percentage of bases with Phred quality score ≥ 20 (base call accuracy ≥ 99%).
Q30 (%): Percentage of bases with Phred quality score ≥ 30 (base call accuracy ≥ 99.9%).
GC content (%): GC base content percentage in clean reads.

## Sheet: Table S2
Table S2. Alignment rate between the RNA-seq data and the reference transcriptome
Sample	Total reads	Total mapped	Multiple mapped	Uniquely mapped
S_0h_1	44348878	41293699(93.11%)	3272858(7.38%)	38020841(85.73%)
S_0h_2	49329732	45819901(92.88%)	3769354(7.64%)	42050547(85.24%)
S_0h_3	42009374	38989745(92.81%)	3129862(7.45%)	35859883(85.36%)
S_3h_1	43790798	40820564(93.22%)	3144719(7.18%)	37675845(86.04%)
S_3h_2	43136080	40368191(93.58%)	2971636(6.89%)	37396555(86.69%)
S_3h_3	44845338	42018668(93.7%)	3331116(7.43%)	38687552(86.27%)
S_6h_1	46172046	42894326(92.9%)	3323757(7.2%)	39570569(85.7%)
S_6h_2	36868174	34291829(93.01%)	2540459(6.89%)	31751370(86.12%)
S_6h_3	37504588	34874025(92.99%)	2583654(6.89%)	32290371(86.1%)
S_12h_1	41820156	38850461(92.9%)	2811792(6.72%)	36038669(86.18%)
S_12h_2	54695200	50661541(92.63%)	3666689(6.7%)	46994852(85.92%)
S_12h_3	48601564	45008440(92.61%)	3277073(6.74%)	41731367(85.86%)
S_24h_1	43548222	40300150(92.54%)	2953173(6.78%)	37346977(85.76%)
S_24h_2	48641436	44989448(92.49%)	3266170(6.71%)	41723278(85.78%)
S_24h_3	44340890	41086671(92.66%)	2993099(6.75%)	38093572(85.91%)
S_48h_1	44871400	41855822(93.28%)	3224649(7.19%)	38631173(86.09%)
S_48h_2	48006740	44764663(93.25%)	3340836(6.96%)	41423827(86.29%)
S_48h_3	50992644	47684911(93.51%)	3637700(7.13%)	44047211(86.38%)
S_72h_1	39020834	36263877(92.93%)	2811610(7.21%)	33452267(85.73%)
S_72h_2	44732954	41465479(92.7%)	3357784(7.51%)	38107695(85.19%)
S_72h_3	41317194	38400505(92.94%)	3002953(7.27%)	35397552(85.67%)
S_25d_1	41333892	38550881(93.27%)	2941117(7.12%)	35609764(86.15%)
S_25d_2	47002864	43818724(93.23%)	3528874(7.51%)	40289850(85.72%)
S_25d_3	51782420	48247331(93.17%)	3759645(7.26%)	44487686(85.91%)
R_0h_1	43521030	39926742(91.74%)	3044365(7.0%)	36882377(84.75%)
R_0h_2	41697114	38370615(92.02%)	2837980(6.81%)	35532635(85.22%)
R_0h_3	42141048	38679819(91.79%)	2865271(6.8%)	35814548(84.99%)
R_3h_1	42351752	39037818(92.18%)	4193320(9.9%)	34844498(82.27%)
R_3h_2	42204386	38989619(92.38%)	4028495(9.55%)	34961124(82.84%)
R_3h_3	44977770	41639701(92.58%)	3660495(8.14%)	37979206(84.44%)
R_6h_1	39657886	36510041(92.06%)	2951029(7.44%)	33559012(84.62%)
R_6h_2	43757552	40420606(92.37%)	4012931(9.17%)	36407675(83.2%)
R_6h_3	39961308	36615433(91.63%)	3288246(8.23%)	33327187(83.4%)
R_12h_1	41403864	38119935(92.07%)	4095791(9.89%)	34024144(82.18%)
R_12h_2	38662724	35504653(91.83%)	3566644(9.23%)	31938009(82.61%)
R_12h_3	50302638	45924422(91.3%)	4382932(8.71%)	41541490(82.58%)
R_24h_1	43445240	39651596(91.27%)	2801906(6.45%)	36849690(84.82%)
R_24h_2	44933256	41179958(91.65%)	2881639(6.41%)	38298319(85.23%)
R_24h_3	42448054	39006235(91.89%)	2790610(6.57%)	36215625(85.32%)
R_48h_1	44060446	39730735(90.17%)	2887655(6.55%)	36843080(83.62%)
R_48h_2	45469456	41349977(90.94%)	2986140(6.57%)	38363837(84.37%)
R_48h_3	53942852	48717619(90.31%)	3586454(6.65%)	45131165(83.66%)
R_72h_1	41673888	38215014(91.7%)	2746722(6.59%)	35468292(85.11%)
R_72h_2	47161970	43224665(91.65%)	3231567(6.85%)	39993098(84.8%)
R_72h_3	46357254	42195633(91.02%)	3021358(6.52%)	39174275(84.51%)
R_25d_1	47629190	43109549(90.51%)	3329477(6.99%)	39780072(83.52%)
R_25d_2	40012754	36466135(91.14%)	2720327(6.8%)	33745808(84.34%)
R_25d_3	41790846	36714484(87.85%)	2833563(6.78%)	33880921(81.07%)
Notes:
Sample: Sample identifier (S = shoot, R = root; number indicates biological replicate; suffix indicates salt treatment time).
Total reads: Total number of clean reads from each sample.
Total mapped: Number (and percentage) of reads successfully aligned to the reference transcriptome.
Multiple mapped: Number (and percentage) of reads aligned to multiple positions in the reference transcriptome.
Uniquely mapped: Number (and percentage) of reads aligned to a single position in the reference transcriptome.

## Sheet: Table S3
Table S3. Primers in RT-qPCR
Gene ID	Primer (5'-3')
BnaACTIN7-qF	AAGTACTCTTCCAGCCGTCGC
BnaACTIN7-qR	ATCTGTTGGAAAGTGCTGAGGG
LOC106400775-qF	GAACGGCGAGGTTCAGTACA
LOC106400775-qR	CTCCTGCCAACTTATGGCATC
LOC106355664-qF	CATAACCATCCAATGCCGTCAA
LOC106355664-qR	TGGATTCAGTCACAGGCTCA
LOC106418114-qF	ACTTCCGACTGGGGCTCTAT
LOC106418114-qR	TGCGAAGTAGCTGACTGCAA
LOC106396492-qF	TCGCCTGTTCAAGTCACTCC
LOC106396492-qR	GGACTCCACACCCAGTGTTT
LOC106396737-qF	ACACTCTCTCTTTCTCTCTACAAG
LOC106396737-qR	CTGGAGGCTAAGACAAGCACT
LOC106361482-qF	TTCTTACCCTTTTTGCCCACAC
LOC106361482-qR	ACATTCATGTGGGGTGAGTG
LOC106388717-qF	AAAGTAACACACGCGGCAAC
LOC106388717-qR	CGAGAATCAGACAACCCCGA
LOC106377456-qF	GGCAACAGAGATAGCACAGC
LOC106377456-qR	CTCTTGGCATCAGGCTCGTC
LOC106351418-qF	AACGCGACGGAACATTCTTTG
LOC106351418-qR	ACAACGCGTTTTGAGGTTACA

## Sheet: Table S4
Table S4. Differentially expressed genes enriched in the phenylpropanoid biosynthesis
Gene Name	Gene Description	Log2FC(S_3h/S_0h)	Log2FC(S_6h/S_0h)	Log2FC(S_12h/S_0h)	Log2FC(S_24h/S_0h)	Log2FC(S_48h/S_0h)	Log2FC(S_72h/S_0h)	Log2FC(S_25d/S_0h)	Log2FC(R_3h/R_0h)	Log2FC(R_6h/R_0h)	Log2FC(R_12h/R_0h)	Log2FC(R_24h/R_0h)	Log2FC(R_48h/R_0h)	Log2FC(R_72h/R_0h)	Log2FC(R_25d/R_0h)	S_0h_1	S_0h_2	S_0h_3	S_3h_1	S_3h_2	S_3h_3	S_6h_1	S_6h_2	S_6h_3	S_12h_1	S_12h_2	S_12h_3	S_24h_1	S_24h_2	S_24h_3	S_48h_1	S_48h_2	S_48h_3	S_72h_1	S_72h_2	S_72h_3	S_25d_1	S_25d_2	S_25d_3	R_0h_1	R_0h_3	R_0h_2	R_3h_1	R_3h_2	R_3h_3	R_6h_1	R_6h_2	R_6h_3	R_12h_1
LOC106347132	berberine bridge enzyme-like 7	4.45523	3.85968	4.0152	2.4721	2.93762	2.19167	-0.952741	2.1936	3.37699	3.92637	3.39542	2.07107	2.37516	3.31216	0.93	1.96	1.31	35.02	16.71	42.55	26.83	8.76	26.79	30.43	34.6	16.09	10.57	7.7	9.43	3.06	15.88	20.69	10.69	7.43	2.71	0.31	0.74	0.99	1.14	0.76	0.94	2.93	4	4.23	5.85	9.72	11.96	14.06
LOC106347133	berberine bridge enzyme-like 4	3.74126	3.80875	4.6541	3.11324	4.9061	3.61364	-1.91146	3.06067	3.74688	4.14367	3.68057	2.34503	2.90687	4.04865	0.93	1.46	0.71	19.46	2.92	19.79	21.21	2.73	20.47	42.85	40.94	9.31	13.51	11.06	7.39	1.6	32.98	80.54	16.69	13.91	11.1	0.04	0.1	0.63	0.45	0	0.19	1.2	1.38	2.12	2.1	3.21	2.92	3.39
LOC106348399	trans-cinnamate 4-monooxygenase	5.50323	4.95727	5.77154	4.94993	5.20087	3.85858	0.354326	5.48846	5.15379	4.75595	5.45151	4.40657	3.71525	4.20907	1.76	1.48	1	83.26	26.63	84.6	59.76	30.79	43.68	118.65	78.94	77.76	47.19	50.73	57.55	21.13	118.15	51.3	34.33	18.53	13.78	0.82	1.28	2.98	2.88	2.41	2.5	88.62	111.99	101.07	94.24	90.07	77.47	67.17
LOC106352757	phenylalanine ammonia-lyase 2-like	2.65208	1.76648	2.29789	-7.11992	1.93735	1.47016	0.846101	2.41127	2.59502	3.92065	1.83905	1.62755	1.66959	1.70159	0.25	0.16	0.39	1.95	1.22	1.87	0.89	0.96	0.9	1.44	1.69	1.48	1.11	1.76	1.9	0.95	1.34	1.33	0.57	0.97	0.87	0.39	0.28	0.66	4.3	2.38	3.05	14.63	17.41	12.53	20.47	19.81	15.31	55.42
LOC106354822	cinnamoyl-CoA reductase 2	4.90332	4.0701	4.08703	-7.38619	5.00473	3.67374	2.49394	2.39855	1.73349	2.68929	2.64499	2.06986	1.74735	1.40246	0.1	0.09	0.06	1.92	2.36	3.41	1.71	0.96	1.65	1.69	1.61	1.82	3.99	2.75	3.34	2.46	4.78	2.47	1.06	1.78	0.7	0.16	0.7	0.49	9.97	8.65	11.04	42.2	48.12	43.72	38.72	29.86	24.01	70.95
LOC106361099	peroxidase 47-like	-2.30796	-3.10404	-7.22407	-2.96171	-2.94884	-1.81333	-0.777278	-2.49437	-4.46122	-4.559	-4.51638	-4.75069	-0.687667	-3.66242	4.68	4.57	4.01	0.62	0.86	1.18	0.53	0.65	0.38	0	0.07	0	0	0	0.12	0.93	0.17	0.87	1.51	1.06	1.57	3.07	2.23	2.02	0.3	0.3	0.23	0	0.13	0	0	0	0	0
LOC106370131	peroxidase 1-like	-2.52309	-3.94588	-2.28092	1.86353	-3.5036	-2.36629	-2.67547	-1.59625	-3.46323	-2.59915	-3.51857	-2.79161	-0.904783	-2.66468	6.88	7.44	6.63	0.81	1.82	1.05	0.37	0.66	0.34	1.98	1.35	1.83	0	0.05	0.1	0.74	0.45	1	0.95	1.34	2.18	1.27	0.81	1.02	0.11	0.19	0.11	0	0	0.11	0	0	0	0
LOC106371139	peroxidase 31	-2.83788	-2.11038	-1.47419	2.34102	-1.50502	-0.868357	-0.611186	-0.565559	-1.61399	-0.745506	-1.12083	-0.369295	-0.00699656	0.141357	2.08	2.98	2.29	0	0.49	0.54	0.83	0.68	0.2	0.84	0.98	1.33	0.37	0.4	0.39	0.98	1.11	0.97	1.39	1.42	1.61	1.81	1.54	1.23	1.13	1.69	1.67	1.1	0.87	0.63	0.23	0.61	0.54	0.55
LOC106375839	cinnamoyl-CoA reductase 1-like	1.47045	1.44541	1.90747	5.07017	1.6022	1.29224	0.945505	1.14839	1.34427	1.02498	1.28736	1.10009	1.1954	0.596009	10.78	11.11	12.66	29.32	29.9	37.49	32.34	29.78	33.61	51.74	50.01	52.14	46.4	51.67	50.61	34.73	45.24	44.59	27.53	32.72	32.42	20.38	20.91	21.56	21.28	20.69	19.4	36.96	34.34	45.78	52.91	50.82	42.39	38.99
LOC106387187	shikimate O-hydroxycinnamoyltransferase-like	1.76384	1.3398	1.48203	2.02448	2.36788	1.05684	-0.218893	2.06735	2.92004	2.34421	1.986	0.742046	0.651304	0.729068	0.77	0.9	0.66	2.26	2.6	3.24	2.64	1.51	1.86	3.12	2.3	2.37	3.18	4.21	3.87	3.06	8.12	3.39	2	2.08	1.2	0.47	0.66	0.73	1.45	1.11	1.62	4.52	5.15	5.47	10.19	11.35	8.36	6.63
LOC106391465	peroxidase 63-like	-2.87866	-2.62938	-2.18094	-3.59655	-1.66614	-1.42009	-2.73889	-2.512	-2.6594	-1.6327	-2.87649	-0.666813	0.0344967	0.449982	3.25	2.78	3.14	0.51	0.32	0.45	0.48	0.83	0.25	0.84	0.83	0.74	0.26	0.43	0.21	1.02	1.08	1.27	0.74	1.66	1.3	0.47	0.54	0.33	6.83	8.45	7.16	1.11	1.25	1.01	1.49	1.09	0.76	2.13
LOC106400136	cinnamyl alcohol dehydrogenase 5-like, transcript variant X1	2.67357	2.39193	3.24289	3.35452	2.69504	2.07935	0.497983	2.66185	2.70303	3.55276	3.35635	2.56187	2.2288	0.872616	0.47	0.39	0.27	3.21	1.27	2.81	3.18	0.8	2.05	5.57	4.79	2.41	6.62	3.58	3.51	1.7	3.65	3.51	1.8	2.31	1.11	0.11	1.03	0.41	9.13	8.05	7.58	40	50.68	43.82	60.94	47.47	42.81	95.22
LOC106402215	berberine bridge enzyme-like 7	3.49854	3.21515	3.54724	2.63931	2.77872	1.80542	-1.69912	1.05529	2.01467	2.86694	2.85925	1.18106	1.58526	1.91173	4.28	4.18	4	59.88	20.96	62.07	51.74	15.76	50.63	64.67	74.34	34.42	37.69	26.31	27.92	7.91	51.06	46.14	28.76	12.08	6.18	0.07	0.85	2.67	2.09	2.05	2.26	3.23	3.83	4.42	5.03	8.7	10.43	13.26
LOC106402368	peroxidase 47-like	-3.37196	-5.20745	-6.22725	-5.53158	-2.64556	-2.24935	-1.10966	-1.59619	-1.66601	-1.76375	-1.72207	-1.95848	-0.96589	-1.83116	1.88	2.17	1.95	0.27	0.13	0.24	0	0.13	0.06	0	0.06	0.05	0.16	0	0	0.5	0.15	0.48	0.52	0.37	0.5	0.56	0.83	1.24	0	0.07	0.07	0	0	0	0	0	0	0
LOC106413402	-	1.6449	1.72263	2.02805	1.25847	1.44751	1.81337	1.41447	4.02267	3.43694	3.00209	2.54822	2.35756	2.35566	3.06967	0.69	1.49	0.51	3.13	2.32	3.08	3.09	2.51	3.53	4.54	4.44	4.23	1.55	2.3	3.84	3.07	2.38	3.24	3.38	3.08	4.01	2.54	2.31	2.01	0.73	0.5	1	9.56	10.99	10.44	7.36	7.77	7.41	6.56
LOC106416715	berberine bridge enzyme-like 26, transcript variant X1	1.77984	1.92226	1.40856	2.64319	3.23021	2.65079	-0.208514	2.53465	3.17139	3.3246	2.93051	3.16924	2.45926	0.717969	1.65	1.31	1.6	5.69	4.78	5.21	6.23	5.04	6.32	5.6	5.2	3.53	10.65	12.15	10.85	16.9	18.85	14.87	7.63	13.91	9.87	1.29	1.22	1.22	5.14	3.43	4.09	19.55	23.43	20.1	34.9	43.59	29.44	44.76
LOC106418764	caffeic acid 3-O-methyltransferase 1	3.04766	2.92475	3.7365	3.2905	2.70308	1.56538	0.611723	3.10443	2.53038	2.87516	3.13372	1.96144	1.61233	1.70546	0.44	0.18	0.37	2.97	1.78	3.47	2.9	1.48	3.24	5.18	5.08	5.3	5.14	2.98	3.18	1.56	4.83	1.37	1.43	1.06	0.67	0.47	0.53	0.43	0.82	1	1.26	6.93	7.93	8.08	5.59	6.26	5.03	8.23
LOC106422351	peroxidase 39	-1.12114	-3.94678	-2.38897	-2.47327	-2.20323	-2.53481	-9.26257	-2.69222	-3.07881	-3.08274	-3.86657	-3.3247	-1.74412	-1.45974	5.83	5.23	7.26	3.46	1.07	3.94	0.59	0.46	0.13	1.98	1.75	0.43	1.49	0.97	1.46	0.5	1.36	2.93	0	1.76	1.74	0	0	0	313.63	314.21	326.13	39.71	42.78	44.05	28.25	41.25	36.14	24.05
LOC106422697	peroxidase P7	2.58064	1.91049	2.15396	3.10258	3.02458	2.61715	-4.69374	3.15323	3.0706	2.92188	3.74927	1.62279	2.04279	3.02831	5.78	4.81	6.25	41.21	14.97	45.2	31.92	11.08	21.27	45.86	23.83	19.19	56.89	58.41	55.19	24.97	71.7	68.81	5.57	90.91	16.72	0	0	0.6	2.12	2.01	2	12.91	18.11	15.59	14.54	18.67	15.05	13.82
LOC106423697	peroxidase 66	1.90479	1.47232	2.71899	3.06626	1.79223	0.668039	0.49234	3.26246	2.73624	3.73494	3.36076	1.05439	1.42387	2.18267	1.04	1.19	0.47	2.94	3.83	3.51	2.62	2.16	2.9	6.11	7.76	7.46	9.94	11.42	5.72	2.59	4.22	4.44	0.86	1.44	2.48	0.92	1.91	0.8	1.13	1.68	1.74	14	7.71	15.96	6.91	11.17	10.23	21.07
LOC106426290	omega-hydroxypalmitate O-feruloyl transferase-like	-2.39712	-3.96155	-3.96433	-5.40403	-4.00742	-3.03972	0.520988	-2.77725	-2.28057	-3.87696	-2.36993	-2.18056	-2.59168	-1.7355	4.78	5.22	6.43	0.63	1.57	0.94	0.35	0.44	0.29	0.41	0.52	0.31	0.09	0.12	0.26	0.08	0.41	0.73	0.79	0.4	1.01	6.29	8.83	7.19	0.27	0.32	0.18	0	0.08	0	0.1	0	0.05	0
LOC106428879	uncharacterized LOC106428879	-3.52832	-4.14067	-6.37718	-7.25343	-3.11068	-3.63891	-0.712028	3.72766	3.56599	1.06677	2.02553	0	0	0	0.96	0.99	1.4	0.05	0.05	0.2	0.18	0	0	0	0	0.04	0	0	0	0.23	0.09	0.13	0.11	0.09	0.1	0.65	0.68	0.6	0	0	0	0.05	0.16	0.1	0	0.33	0	0.05
LOC106436791	shikimate O-hydroxycinnamoyltransferase-like	1.76384	1.3398	1.48203	2.02448	2.36788	1.05684	-0.218893	2.06735	2.92004	2.34421	1.986	0.742046	0.651304	0.729068	0.77	0.9	0.66	2.26	2.6	3.24	2.64	1.51	1.86	3.12	2.3	2.37	3.18	4.21	3.87	3.06	8.12	3.39	2	2.08	1.2	0.47	0.66	0.73	1.45	1.11	1.62	4.52	5.15	5.47	10.19	11.35	8.36	6.63
LOC106438336	caffeoylshikimate esterase	-1.28621	-1.32834	-1.83759	-3.50929	-2.02261	-1.00823	-1.4137	1.60347	2.8263	2.56996	1.74587	0.67816	0.91234	-0.14372	4.56	5.38	4.97	1.71	2.03	2.44	2.07	2.25	1.71	1.59	1.3	2.1	0.41	0.62	0.52	2.08	1.1	1.11	2.88	2.79	2.38	1.84	2.12	1.37	1.3	1.41	1.42	4.15	3.85	2.87	11.64	8.9	7.09	8.11
LOC106439604	probable cinnamyl alcohol dehydrogenase 6	1.82479	1.84611	1.81757	2.55425	2.26176	2.06162	-0.652483	1.16086	1.94144	2.48093	2.38764	2.6542	2.44291	1.4394	0.2	0.57	0.33	1.13	1.49	1.36	1.1	1.42	1.55	1.59	1.81	1.22	2.32	2.73	2.66	1.81	2.09	2.41	0.66	2.73	1.68	0.17	0.15	0.34	2.51	3.67	2.72	5.45	4.71	6.96	10.73	12.15	9.15	15.2
LOC106440007	UDP-glycosyltransferase 72E1-like	-2.34128	-4.26414	-4.05752	-7.40957	-6.49909	-5.38562	-3.60356	-0.688269	-0.759031	0.104999	-0.814202	-0.086702	-1.01949	1.51546	0.84	1.07	0.82	0.04	0.43	0.07	0.1	0.04	0	0.08	0.07	0.06	0	0	0	0.03	0	0	0	0	0.07	0.03	0.06	0.11	0	0.04	0	0	0	0	0	0	0	0
LOC106440671	peroxidase P7	1.83232	1.54872	2.14174	1.64168	1.53534	2.59385	-1.26207	2.9004	4.22401	4.71273	4.62278	3.35803	3.03608	4.72844	2.37	1.07	2.04	7.14	4.04	8.35	9.4	2.57	4.19	12.28	8.66	7.58	6.02	7.42	6.61	5.1	10.22	3.51	1.55	30.58	3.95	0.05	1.6	0.53	2.94	2.07	2.99	16.23	20.11	14.62	51.56	49.74	38.64	82.25
LOC106444912	peroxidase 34-like	-1.37286	-2.37438	-4.74038	-4.15713	-1.71742	-1.29452	-3.21958	-0.599103	1.98886	0.712586	-1.6863	-1.91634	-1.88892	-1.7918	4.5	3.89	3.23	1.62	1.73	1.12	0.98	1.01	0.25	0.12	0.23	0.16	0.12	0.31	0.34	2.52	0.59	0.86	1.4	0.97	2.84	0.87	0.05	0.27	0.12	0	0	0	0.06	0	0	0.32	0.13	0.06
LOC106446551	cinnamoyl-CoA reductase-like SNL6	1.5649	1.29613	2.26144	1.68344	1.4462	0.506288	-0.275625	1.04287	1.2933	2.53479	2.60607	1.99004	1.26811	1.85875	2.77	1.82	3.04	8.16	5.85	8.5	7.07	5.16	6.7	14.1	15.17	13.85	9.16	10.1	9.54	7.48	8.79	8.16	4.75	3.45	3.54	2.52	1.81	1.62	2.27	1.64	1.43	3.37	3.46	2.67	4.53	4.02	3.65	10.4
LOC106447805	peroxidase 34	2.41958	3.26714	4.11145	4.63516	4.07578	2.92703	0.694495	1.70725	4.53757	4.4828	5.01621	4.00907	3.50839	4.51777	26.94	22.73	20.88	127.12	78.66	175.67	286.88	135.91	267.98	503.33	592.67	353.32	807.06	624.15	641.31	447.7	523.41	432.43	235.19	240.7	106.98	20.26	49.3	38.92	3.5	3.54	3.1	7.53	9.83	11.02	74.61	94.24	53.41	74.85
LOC106454748	peroxidase 19	-2.52025	-2.53434	-2.28091	-5.14538	-1.48788	-0.0678923	-0.266025	-0.517074	-0.00112513	-2.17485	-3.09964	1.85823	2.75132	1.19271	1.69	1.6	1.53	0.12	0.51	0.22	0.44	0.24	0.14	0.27	0.3	0.61	0	0.08	0.08	0.79	0.32	0.9	1.14	2.03	1.89	1.64	0.87	1.26	0.43	0.27	0.13	0.24	0.09	0.18	0.29	0	0.47	0.09
LOC111205886	peroxidase 19	-2.86406	-3.95519	-1.97392	-4.75107	-2.22221	-0.0574479	0.102755	-0.173991	0.00839546	-1.4107	-2.04291	-0.13645	0.755874	-1.24876	1.55	1.7	1.83	0.23	0.19	0.29	0.18	0.1	0.05	0.59	0.41	0.55	0	0.13	0.09	0.66	0.4	0.21	1.7	1.52	2.1	2.5	1.38	1.3	2.06	1.64	1.43	2.04	0.77	1.12	1.73	1.14	1.92	0.58
LOC111213387	peroxidase 1-like, transcript variant X1	-2.45616	-3.7735	-2.55352	-6.56718	-3.10703	-2.37253	-2.50591	-2.21701	-3.24806	-0.898667	-3.30415	-3.54242	-2.54964	-3.4129	12.99	13.63	10.6	2.19	1.69	2.96	1.25	0.64	0.8	2.76	2.17	2.66	0.19	0.16	0.12	2.61	0.86	1.5	1.84	2.7	3.36	2.95	1.15	2.12	0	0.29	0.06	0	0.07	0	0	0	0	0.07
LOC125584478	-	4.58165	3.28372	3.42286	3.53218	3.94718	2.98933	0.120805	6.41399	6.49587	5.41451	5.54567	3.9115	3.00719	-0.0536132	1.78	1.8	3.32	69.58	17	81.01	32.26	6.87	29.32	35.78	29.33	22.41	35.59	31.19	27.01	0.11	70.55	61.45	32.42	13.1	13.74	2.14	0.46	4.39	0.05	0.05	0	2.33	2.78	1.92	3.3	1.58	3.21	1.22
LOC125608065	trans-cinnamate 4-monooxygenase-like	4.67534	4.32086	5.15539	4.42268	4.6672	3.36627	0.0374035	4.8759	4.58987	4.39586	5.35767	4.328	3.70549	4.10673	1.31	0.74	1.2	36.21	10.64	37.45	28.79	13.96	23.3	58.56	43.15	35.43	28.43	29.26	24.35	18.21	54.37	27.29	16.93	12.27	7.2	0.25	0.72	2.13	3.51	3.39	2.62	75.11	88.97	74.91	72.59	72.9	68.72	62.71
Notes:
Gene Name: Gene ID from the Brassica napus reference genome.
Gene Description: Functional annotation of the corresponding gene.
Log2FC(S_3h/S_0h) to Log2FC(S_25d/S_0h): Log2 fold change of gene expression in shoot samples at different salt treatment times (3 h, 6 h, 12 h, 24 h, 48 h, 72 h, 25 d) compared to the 0 h control.
Log2FC(R3h/R_0h) to Log2FC(R_25d/R_0h): Log2 fold change of gene expression in root samples at different salt treatment times (3 h, 6 h, 12 h, 24 h, 48 h, 72 h, 25 d) compared to the 0 h control.
（S = shoot, R = root; 0 h = untreated control）
go_id: Gene Ontology (GO) term accession number.
go_term: Functional description of the corresponding GO term.
ko_id: KEGG Orthology (KO) identifier.
ko_name: Functional description of the corresponding KO term.
pathway: KEGG pathway name.
pathway_id: KEGG pathway accession number.
definition: Functional definition of the annotated gene.
cog_id: Cluster of Orthologous Groups (COG) identifier.
og_category: COG functional category.
hit_name_description: Homologous gene hit description (including gene name and function).
pfam_id: Pfam protein family identifier.
domain_description: Conserved protein domain description.
[truncated: 45 more columns]

## Sheet: Table S5
Table S5. Differentially expressed genes enriched in the peroxisome
Gene Name	Gene Description	Log2FC(S_3h/S_0h)	Log2FC(S_6h/S_0h)	Log2FC(S_12h/S_0h)	Log2FC(S_24h/S_0h)	Log2FC(S_48h/S_0h)	Log2FC(S_72h/S_0h)	Log2FC(S_25d/S_0h)	Log2FC(R_3h/R_0h)	Log2FC(R_6h/R_0h)	Log2FC(R_12h/R_0h)	Log2FC(R_24h/R_0h)	Log2FC(R_48h/R_0h)	Log2FC(R_72h/R_0h)	Log2FC(R_25d/R_0h)	S_0h_1	S_0h_2	S_0h_3	S_3h_1	S_3h_2	S_3h_3	S_6h_1	S_6h_2	S_6h_3	S_12h_1	S_12h_2	S_12h_3	S_24h_1	S_24h_2	S_24h_3	S_48h_1	S_48h_2	S_48h_3	S_72h_1	S_72h_2	S_72h_3	S_25d_1	S_25d_2	S_25d_3	R_0h_1	R_0h_3	R_0h_2	R_3h_1	R_3h_2	R_3h_3	R_6h_1	R_6h_2	R_6h_3	R_12h_1
LOC106346305	superoxide dismutase [Cu-Zn] 1	1.90148	1.96142	1.45564	0.538827	1.49754	1.94515	1.91622	2.44676	2.62118	3.06141	2.53406	2.10652	1.81113	3.0557	22.14	39.08	11.58	113.06	93.22	63.29	107.33	97.52	83.8	82.62	66.48	88.8	18.71	42.45	64.73	103.77	47.97	86.89	110.4	89.39	107.77	107.54	65.95	86	27.92	10.49	23.54	102.65	103.14	81.82	124.45	109.08	120.35	179.03
LOC106348338	superoxide dismutase [Fe] 3, chloroplastic-like, transcript variant X1	-1.06078	-1.80025	-0.996256	-0.974693	-0.582477	-0.36261	0.632476	0.0330746	-0.105111	0.230731	-0.308462	-0.164386	0.0225102	-0.177407	6.78	7.13	5.4	2.59	3.16	3.18	1.38	2.25	2.1	3.16	4.34	3.67	3.95	3.23	4.31	3.53	4.97	6.36	4.52	5.83	5.77	9.47	11.52	7.35	2.23	2.17	1.42	1.91	1.45	1.63	1.32	1.85	1.78	2.21
LOC106352574	-	-1.01604	-2.50253	-2.5088	-3.39426	-1.76739	-0.449671	0.1364	-2.16924	-1.27819	-0.643451	-1.33337	-0.682072	-2.50048	-1.44127	11.23	13.41	11.36	4.64	7.88	5.14	1.65	3.19	1.64	2.89	1.47	3.24	0.46	1.98	1.59	4.59	3.16	4.61	10.45	10.12	8.23	12.23	9.88	15.12	0.12	0.12	0.12	0	0	0	0	0.13	0	0
LOC106364083	superoxide dismutase [Fe] 3, chloroplastic-like	-1.96847	-2.14771	-2.09765	-1.28004	-1.05073	-0.340411	0.2212	-0.31078	0.0262387	0.384982	0.176586	0.395296	0.35404	0.0906138	9.34	7.87	8.83	1.97	2.52	2.18	2.03	1.91	2.02	2.31	2.63	2.26	3.38	4.31	4.98	5.53	3.44	5.72	6.52	8.18	7.8	9.56	9.27	9.82	1.75	1.94	1.54	1.3	0.94	1.38	1.62	1.15	2.16	2.74
LOC106367971	superoxide dismutase [Mn] 2, mitochondrial	5.34816	4.51218	4.46748	4.31053	6.98459	6.37886	0	4.28406	0	1.06677	0	0	0	0	0	0	0	0.59	0.43	0.68	0.31	0.19	0.47	0.45	0.34	0.31	0.26	0.39	0.34	0.08	4.65	1.8	1.02	1.84	0.95	0	0	0	0	0	0	0.29	0.19	0.35	0	0	0	0
LOC106377019	superoxide dismutase [Cu-Zn]	0.769403	1.27132	1.16161	1.78906	1.48911	1.58398	0.696372	0.306544	0.404111	0.257961	0.835877	0.0229052	-0.592385	0.220258	301.16	315.17	304.26	559.57	529.9	464.9	760.17	691.79	800.58	828.77	806.31	811.81	1140.33	1242.12	1385.17	841.86	1148.56	1063.98	1041.14	955.08	1021.35	541.08	359.42	502.72	438.73	428.83	442.09	454.46	469.25	453.29	550.43	453.49	596.22	515.68
LOC106380442	histidine-containing phosphotransfer protein 3-like, transcript variant X1	-0.382956	1.06233	1.57943	1.2415	0.338348	0.614288	0.276605	-1.00008	-0.531024	-0.38019	0.054483	-0.258831	-0.898181	-0.582923	2.37	1.86	1.9	1.14	2.04	1.31	4.25	4.45	3.73	7.31	6.48	6.28	5.71	6.31	4.51	2.29	3.12	3.53	3.69	3.67	3.06	2.38	2.46	1.61	4.71	5.08	7.15	3	2.33	2.4	3.74	3.03	4.25	4.52
LOC106387914	superoxide dismutase [Fe] 2, chloroplastic, transcript variant X1	-0.464292	-1.0623	-1.22229	-2.51265	-0.624719	-0.577924	0.690382	-0.572713	-0.300703	0.195858	-0.524406	-0.0478929	0.153015	0.0794533	10.73	13.4	9.21	7.11	8.25	9.02	6.26	5.85	4.16	5.29	6.82	4.87	2.35	2.06	2.53	10.34	5.85	9.06	7.45	7.91	9.2	18.92	16.24	15.97	4.16	5.39	4.28	2.76	1.98	3.27	4.82	3.4	2.32	3.56
LOC106411335	superoxide dismutase [Fe] 1, chloroplastic-like	1.01984	2.01743	2.09112	1.78985	2.46675	2.32537	3.70737	1.36628	2.00175	2.98726	3.7823	3.15685	2.88716	1.26141	0.54	0.25	1.02	1.42	0.61	1.61	4.38	1.28	1.68	3.44	3.89	1.72	5.44	1.52	0.37	8.57	1.6	0.87	1.4	6.8	1.61	4.72	13.02	4.59	4.74	5.47	4.08	7.08	10.68	13.67	16.11	22.48	15.04	32.28
LOC106423933	superoxide dismutase [Cu-Zn] 2, chloroplastic, transcript variant X1	-0.522108	-0.438027	-0.896129	-1.31406	-1.16086	-0.450818	-0.469842	-0.387222	-0.493565	-0.200294	0.0799664	-0.107461	-0.417467	-0.336551	288.73	283.13	270.94	193.16	228.76	160.24	201.1	215.8	214.19	184.19	179.83	173.97	116.55	134.74	149.91	136.84	136.06	170.36	232.32	208.04	233.95	240.15	134.32	197.22	115.53	101.05	101.83	81.35	66.49	60.1	73.2	64.19	72.29	88.76
LOC106442432	superoxide dismutase [Fe] 3, chloroplastic	-1.51287	-1.47977	-1.43419	-1.65309	-0.218183	0.134361	0.820589	-0.96573	-0.386888	-0.233448	-0.609848	-0.201305	0.0328665	-0.606867	4.73	5.51	4.19	1.01	1.83	2.29	1.64	1.9	1.74	2.62	2.28	1.48	1.89	1.76	1.79	4.47	5.63	4.62	6.65	4.75	5.95	8.23	8.06	7.88	3.42	2.57	2.04	1.43	0.8	1.31	2.17	1.69	1.88	2.65
LOC106442544	SOD1	1.41715	1.24519	1.5272	2.33201	4.23916	3.52094	4.23335	-0.889352	-0.515009	0.195978	1.0095	1.8029	1.85393	1.17569	13.87	18.34	9.05	43.44	16.54	50.91	53.58	25.88	19.98	45.19	59.33	37.18	135.95	57.35	52.21	613.35	134.33	124.19	132.5	233.86	152.65	295.74	237.36	201.53	65.07	66.09	60.66	17.5	33.3	37.44	40.4	52.28	33.22	58.05
[truncated: 44 more columns]

## Sheet: Table S6
Table S6. Differentially expressed genes enriched in the starch and sucrose metabolism
Gene Name	Gene Description	Log2FC(S_3h/S_0h)	Log2FC(S_6h/S_0h)	Log2FC(S_12h/S_0h)	Log2FC(S_24h/S_0h)	Log2FC(S_48h/S_0h)	Log2FC(S_72h/S_0h)	Log2FC(S_25d/S_0h)	Log2FC(R_3h/R_0h)	Log2FC(R_6h/R_0h)	Log2FC(R_12h/R_0h)	Log2FC(R_24h/R_0h)	Log2FC(R_48h/R_0h)	Log2FC(R_72h/R_0h)	Log2FC(R_25d/R_0h)	S_0h_1	S_0h_2	S_0h_3	S_3h_1	S_3h_2	S_3h_3	S_6h_1	S_6h_2	S_6h_3	S_12h_1	S_12h_2	S_12h_3	S_24h_1	S_24h_2	S_24h_3	S_48h_1	S_48h_2	S_48h_3	S_72h_1	S_72h_2	S_72h_3	S_25d_1	S_25d_2	S_25d_3	R_0h_1	R_0h_3	R_0h_2	R_3h_1	R_3h_2	R_3h_3	R_6h_1	R_6h_2	R_6h_3	R_12h_1
LOC106345241	sucrose synthase 3	5.52476	5.44701	6.01812	6.80573	6.67956	5.65925	4.02407	7.43143	8.20673	7.88055	8.86052	8.52952	7.9511	6.79657	0.44	0.58	0.3	18.3	20.33	23.92	18.62	19.89	20.96	37.39	31.62	33.81	58.83	58.09	60.06	41.62	68.83	52.83	28.63	22.62	22.31	6	7.3	7.22	0.09	0.08	0	9.09	8.17	9.1	15.76	18.7	14.77	14.9
LOC106345760	beta-fructofuranosidase, insoluble isoenzyme CWINV3	-1.89982	-2.20793	-1.98032	-4.67042	-2.76655	-1.70266	0.525828	-2.36376	-1.18463	-1.81006	-4.18836	-3.1456	-2.52181	-0.739005	1.64	2.7	1.81	0.68	0.4	0.59	0.51	0.52	0.33	0.45	0.79	0.6	0.07	0.09	0.13	0.75	0.06	0.21	0.53	0.86	0.67	2.77	3.36	2.3	23.92	20.21	23.02	3.83	3.9	3.51	10.11	9.49	8.16	6.77
LOC106348525	probable sucrose-phosphate synthase 2, transcript variant X3	2.09982	1.99727	3.39467	4.0881	3.85382	3.01225	2.08928	2.9646	3.12563	2.97813	3.84639	4.29617	4.17986	2.33829	0.38	0.2	0.38	1.15	1.24	1.8	1.18	1.33	1.42	3.68	4.31	3.85	6.82	6.09	6.11	4.17	6.73	5.63	2.02	3.37	3.04	1.14	1.31	1.33	0.68	0.54	0.53	3.55	4.55	3.58	4.77	6.21	3.39	4.46
LOC106349507	glucose-1-phosphate adenylyltransferase large subunit 3, chloroplastic	2.83277	2.94303	2.09776	2.50508	3.2635	2.65325	2.78912	2.17765	3.7649	3.84375	0.663031	1.58323	1.67576	1.28677	8.02	7.26	7.42	45.66	56.85	61.6	57.78	59.12	61	36.25	38.73	40.31	45.96	47.66	58.72	101.54	62.22	90.72	47.26	47.3	62.07	42.41	51.07	54.82	1.01	0.46	0.94	3.43	3.05	2.94	13.9	9.52	7.52	11.98
LOC106361367	probable trehalose-phosphate phosphatase H	-1.7847	-2.44521	-3.24017	-1.47956	-2.17547	-2.01495	-4.84524	-1.70818	-0.9012	-2.97556	-2.98475	-3.24452	-3.33387	-4.62411	4.78	5.48	6.04	1.55	1.71	1.51	0.65	1.1	1.32	0.33	0.71	1	2.88	2.37	1.7	1.43	0.67	2.16	0.22	2.51	1.7	0.15	0.32	0.08	15.76	15.63	15.27	4.64	4.12	3.47	9.53	5.64	8.05	1.96
LOC106365006	probable trehalose-phosphate phosphatase H	-2.25601	-2.52442	-2.93525	-3.89576	-2.81948	-1.80485	-2.07529	0.114114	1.27082	-0.0954888	-0.641299	-2.35456	-1.57149	-4.28357	2.81	4.68	4.88	0.48	1.31	0.83	0.58	0.45	1.22	0.51	0.39	1.05	0.27	0.42	0.27	0.51	0.42	1.15	1.04	1.59	1.27	1.2	1.06	0.55	9.86	10.51	9.1	8.66	8.09	10.66	26.82	17.48	22.04	9.49
LOC106365510	sucrose synthase 3	5.29851	5.20395	5.7612	6.45492	6.2371	5.18329	3.52665	7.21441	8.00991	7.57253	8.59782	8.26711	7.60046	6.24019	0.62	0.59	0.95	26.09	26.56	34.06	25.68	25.35	30.26	49.91	43.26	45.89	78.89	72.22	72.78	52.53	81.45	61.21	31.11	25.09	29.76	7.13	9.42	7.12	0.04	0.18	0.07	11.53	11.86	12.77	22.54	25.05	20.77	18.72
LOC106365511	endoglucanase 17	-1.3849	-2.70811	-3.62858	-4.24686	-2.34759	-1.09653	-5.29155	-3.19876	-3.80994	-2.88031	-3.33841	-1.45329	-0.0934524	-0.777386	3.44	3.96	4.08	1.14	1.1	2.26	0.38	1.03	0.39	0.45	0.25	0.4	0.18	0.29	0.24	0.94	0.65	1.07	0.73	2.98	2.19	0.2	0.06	0.03	69.88	66.3	70.57	6.75	5.48	7.21	5.73	4.08	4.04	8.41
LOC106366768	probable sucrose-phosphate synthase 2	4.23337	3.21993	2.76375	3.07796	2.93375	2.69742	1.16363	4.90183	3.86034	3.07954	2.66574	2.68593	2.80734	0.973545	0.38	0.14	0.32	5.44	4.27	6.13	3.06	2.05	2.76	2.41	2.09	2.2	2.92	2.82	2.53	1.44	2.91	3.34	1.57	2.25	2.1	0.71	0.46	0.6	1.34	1.59	1.26	35.43	31.88	41.12	18.77	25.59	13.3	12.36
LOC106366954	probable sucrose-phosphatase 2, transcript variant X1	-0.17813	1.51737	4.58374	6.93446	6.44228	5.68256	4.42925	3.68474	4.84214	4.90455	5.11804	4.77459	4.31737	3.24987	0	0.25	0.05	0.09	0.09	0.1	0.23	0.4	0.26	2.28	3.72	2.47	17.29	13.21	13.01	12.46	7.74	9.96	6.58	4.03	6.16	1.93	1.97	2.29	0.53	0.37	0.41	5.66	3.93	4.78	10.92	12.22	11.65	14.94
LOC106371917	inactive beta-amylase 9	3.56443	2.74536	3.46202	2.96052	2.16452	0.878305	-1.47729	2.3128	1.42578	1.15077	2.30242	0.730858	-0.0393	-0.903965	15.03	12.32	18.05	184.34	137.44	222.63	117.01	84.65	108.03	206.14	206.89	179.84	151.06	136.61	129.34	61.14	112.29	69.82	41.18	23.12	26.53	4.63	5.05	5.68	26.08	26.5	24.88	99.48	111.29	120.86	56.73	77.5	61.55	58.86
LOC106375305	beta-glucosidase 30	4.69675	5.61698	8.03577	6.992	7.09335	6.47978	0.123137	3.88303	5.42722	7.08674	8.06882	5.78543	5.96193	4.97904	1.23	0.22	0.42	18.67	4.95	25.49	42.65	7.67	42.16	199.07	202.59	173.08	100.65	99.65	77.44	19.21	172.1	119.87	118.58	35.57	23.57	0	0	1.85	0.16	0.14	0.28	2.89	2.76	1.89	5.21	9.03	9.74	30.14
LOC106375440	glucan endo-1,3-beta-glucosidase 5	2.61643	2.35152	1.72273	2.41332	1.82512	0.951745	-0.496781	3.39423	2.57762	1.64275	2.88706	2.15718	1.59388	-0.0141524	2.29	2.24	2.7	15.19	13.63	15.96	13.79	12.34	11.45	11.33	8.47	8.59	14.91	12.62	18.04	7.77	13.1	9.75	4.82	5.42	5.06	1.48	2.12	1.26	4.27	5.32	4.12	40.4	43.05	40.61	24.6	29.38	23.05	13.43
LOC106376007	trehalase	4.2106	4.19866	4.57429	5.14114	4.04779	2.08124	-0.328779	1.83702	2.21037	2.19709	3.3709	2.166	2.20643	1.87707	0.18	0.09	0.4	3.81	2.99	5.46	5.28	2.84	3.98	5.43	7.05	5.71	10.35	9.22	7.3	3.6	7.13	2.19	1.12	1.28	0.62	0.13	0.07	0.28	1.67	1.67	1.59	5.02	5.15	5.08	4.68	12.3	4.81	6.92
LOC106376279	beta-glucosidase 45-like, transcript variant X1	-1.62878	-1.05494	-3.26352	-1.42848	-3.20055	-4.43031	-4.44173	-2.59896	-4.81011	-4.31618	-4.52331	-5.29201	-4.78895	-3.90372	0.17	0.14	0.15	0.03	0.03	0.13	0.05	0.15	0.06	0	0.05	0.03	0	0.18	0.1	0	0.07	0.02	0.02	0	0	0	0.01	0	4.62	5.88	4.35	0.65	0.92	0.74	0.12	0	0.36	0.23
LOC106376534	probable trehalose-phosphate phosphatase G	2.31208	1.42187	1.44505	1.76521	1.99199	1.07554	-1.17462	3.34911	2.05177	1.83767	2.28608	0.673429	0.692027	0.461974	1.28	0.94	0.63	4.05	3.79	6.84	3.42	1.98	2.45	3.77	2.17	3.39	3.55	3.02	5.08	3.48	6.52	3.76	2.6	2.36	1.67	0.15	0.65	0.43	6.58	4.1	5.5	43.1	54.98	43.88	18.59	22.43	22.1	18.11
LOC106381158	-	-0.0975065	-0.0266263	0.348716	-0.894952	-1.82007	-2.26783	-1.18436	-0.757458	-0.92192	-1.05736	-0.293618	-1.75521	-2.2495	-1.34582	18.83	11.96	15.59	13.24	14.53	16.13	13.83	17.83	14.67	23.92	20.81	25.16	10.24	10.55	8.63	3.52	8.28	4	4.21	3.35	2.92	6.55	6.24	6.45	23.01	25.52	22.76	11.5	12.32	12.57	7.22	17.28	11.04	11.84
LOC106381615	endoglucanase 17-like	-1.79276	-2.63637	-2.22698	-5.32884	-2.4412	-1.58701	-2.42835	-1.57146	-2.46418	-1.0537	-2.21798	-0.161316	0.37161	0.00619741	9.77	10.33	8.87	2.85	2.86	2.74	1.48	2.24	1.03	2.34	2.52	2.48	0.17	0.42	0.26	1.8	1.73	2.8	3.49	2.38	4.73	1.99	1.64	1.47	8.14	9.31	8.15	3.67	1.93	1.88	1.56	1.53	1.25	3.31
LOC106385967	uncharacterized LOC106385967	-2.75178	-3.70143	-3.70937	-3.32602	-2.01968	-1.50118	-0.591244	-2.19993	-2.60632	-2.53392	-3.8159	-2.61177	-2.14183	-0.924018	0.16	0.28	0.27	0.05	0.04	0.02	0	0	0.06	0.02	0	0.05	0	0.03	0.05	0.03	0.07	0.11	0.02	0.12	0.14	0.14	0.08	0.23	0.98	0.85	1.06	0.08	0.27	0.19	0.37	0.04	0.04	0.14
LOC106386614	inactive beta-amylase 9-like, transcript variant X1	2.27013	1.35383	1.6722	1.56846	1.31679	0.762148	0.206419	3.25739	2.23056	1.63786	3.06204	1.36963	0.650932	0.274953	11.48	14.49	13.73	67.3	48.54	78.76	39.8	28.08	35.63	58.96	43.26	48.19	45.98	48.47	45.1	31.78	53.1	33.34	29.08	23.39	21.16	16.23	14.01	13.18	13.54	13.58	13.41	96.53	117.9	119.19	39.12	78.52	61.33	41.32
LOC106387293	UTP--glucose-1-phosphate uridylyltransferase 2	1.95024	1.72939	0.811245	0.152855	1.62245	2.46023	2.63304	3.76365	3.01793	3.39636	2.07895	3.45583	3.58181	3.26488	0.23	0.59	0	0.83	1.08	1.42	1.11	0.84	0.91	0.52	0.36	0.86	0.04	0.28	0.78	1.16	0.48	1.38	1.56	1.72	1.82	1.58	2.15	1.26	0.27	0	0.16	2.13	1.19	1.85	1.14	1.57	0.64	1.53
LOC106387808	inactive beta-amylase 9-like	3.7045	2.29504	2.7838	2.83573	2.48249	1.99457	-0.120267	3.58861	2.37193	1.98916	3.44112	2.29669	1.00776	-0.217155	3.5	4.87	3.67	53.55	42.75	63.35	21.76	16.92	21.69	37.85	31.61	29.36	29.61	29.94	42.38	13.02	36.76	31.93	23.22	13.66	15.49	3.67	3.76	3.1	7.27	5.74	6.77	58.99	68.28	77.79	28.14	30.41	37.07	25.23
LOC106390088	glucan endo-1,3-beta-glucosidase 12	-1.74962	-1.99998	-1.2114	-3.33287	-1.57785	-0.820336	-0.726644	-1.1561	-1.96113	-1.42494	-1.72357	0.12528	0.057022	0.0589831	7.68	7.55	8	1.92	2.66	2.4	1.87	2.67	1.37	3.38	3.85	4.66	0.91	1.05	0.74	3.05	2.23	3.91	4.87	3.64	5.92	4.16	5.11	4.03	4.86	5.07	5.31	2.14	2.12	1.65	1.65	0.96	1.09	1.63
LOC106391426	probable sucrose-phosphatase 2	1.26502	1.68792	1.65867	2.24993	2.03499	1.83327	1.3582	2.17906	2.81965	2.25991	2.71607	2.43387	2.07318	1.07274	32.47	35.54	36.25	79	95.4	77.45	109.57	121.93	110.8	126.35	128.12	136.51	190.91	182.2	213.7	186.98	148.66	165.37	135.49	129.7	141.65	78.19	88.58	86.21	9.89	11.36	11	43.33	41.06	41.29	72.69	76.91	64.19	54.33
LOC106394738	probable alpha,alpha-trehalose-phosphate synthase [UDP-forming] 8	-0.0332836	0.017337	0.429866	-0.671574	-2.00153	-2.16876	-1.24151	-0.854041	-1.06839	-0.825798	0.0177185	-1.46833	-1.84267	-1.16962	27.6	17.58	23.54	19.76	25.47	22.65	17.98	28.05	24.78	38.62	33.63	37.33	17.8	19.37	13.72	2.32	12.84	5.84	6.5	5.29	4.9	9.34	8.71	9.35	29.71	29.25	28.82	12.92	14.71	14.29	9.66	16.06	13.67	17.3
LOC106400683	beta-glucosidase 47	-2.75507	-1.84557	-4.24929	-5.50177	-1.37355	-0.652733	-0.539707	-3.12274	-5.02786	-4.53846	-10.911	-7.28976	-3.78946	-1.84693	3.93	4.9	5.22	0.34	1.08	0.69	1.32	1.35	1.31	0.33	0.39	0.16	0.14	0.19	0.03	3.36	0.9	1.99	0.9	5.19	3.76	2.8	3.44	2.92	12.96	14.01	15.95	1.06	1.57	1.6	1.01	0.16	0.08	0.63
LOC106400976	acid beta-fructofuranosidase 4, vacuolar	3.08537	2.23876	3.60665	2.65598	3.16056	2.67713	-0.476649	4.58503	3.35783	2.72103	3.83188	2.38954	2.49757	-0.426804	12.97	11.67	12.26	114.98	72.28	130.82	75.45	39.21	62.77	213.53	165.27	154.46	93.62	86.65	94.46	26.37	220.21	160.2	168.09	38.74	47.45	7.37	8.84	8.82	2.7	3.67	3.61	62.52	65.24	78.84	28.46	33.43	33.9	23.48
LOC106401262	glucan endo-1,3-beta-glucosidase 3	-2.69401	-2.01625	-2.50035	-2.38082	-1.51878	-0.971363	-0.497165	-2.07638	-1.57695	-1.80199	-1.62326	-0.528854	0.039874	-0.361835	6.85	5.2	5.84	1.03	0.8	0.94	1.84	1.53	1.1	1.51	0.83	1.45	1.44	1.49	1.12	2.66	2.41	2.29	3.5	2.72	3.76	3.87	4.35	3.78	7.1	6.68	6.3	1.62	1.22	1.32	1.88	2.18	2.26	1.46
LOC106407277	ribokinase	-0.25629	-0.672769	-1.85298	-3.2222	-1.5575	-1.47319	-2.92998	-2.20363	-1.04859	-2.1956	-4.46694	-3.38241	-1.34897	-1.21146	2.32	2.52	2.22	1.74	1.99	2.25	1.12	1.82	1.63	0.62	0.89	0.78	0.32	0	0.62	1.08	0.7	1.05	0.77	0.99	1.04	0.39	0.22	0.26	6.39	5.78	6.1	1.08	0.98	1.3	3.64	2.27	2.36	1.2
LOC106407297	probable sucrose-phosphate synthase 2	0.317116	0.161278	0.839118	1.99499	1.95322	1.46075	1.51492	1.63815	1.52648	1.15124	2.05493	2.32887	2.00662	1.28636	0.62	0.72	0.75	0.78	0.79	1.08	0.62	0.77	0.99	1.37	1.69	1.36	3.33	3.51	2.97	2.43	3.6	3.61	1.61	2.72	1.94	1.34	2.13	2.15	1.96	2.06	2.48	5.54	5.7	6.29	5.36	7.11	5.21	4.8
LOC106412194	beta-glucosidase 30, transcript variant X1	3.19346	3.47955	6.91089	6.86461	6.88545	5.80856	-2.90494	5.07616	6.04747	6.75103	7.78441	5.75647	5.73179	2.58456	2.54	0.17	0.59	12.02	5.07	13.36	18.71	4.68	13.87	180.98	147.89	138.52	170.13	152.5	128.37	53.08	249.29	171.69	139.56	30.38	28.04	0.03	0.36	0.03	1.47	1.36	1.38	38.77	43.75	40.46	72.73	80.5	108.15	158.62
LOC106413912	uncharacterized LOC106413912	1.69702	1.89285	1.56595	1.00737	1.59805	2.06755	1.98807	2.20047	3.28338	3.11907	2.19219	2.86429	2.54068	3.09356	0.82	1.79	1	3.42	4.9	3.37	4.24	4.5	4.95	4.96	3.88	4	2.21	3.04	3.42	6.38	2.85	3.42	5.26	4.83	6.65	4.95	4.52	4.21	1.06	0.61	0.61	3.36	2.92	2.64	10.94	5.75	3.92	7.22
LOC106414110	trehalase-like	3.29218	2.61875	4.08001	3.86324	3.49079	0.980502	-0.0802712	1.75484	1.52028	1.70082	3.01393	1.49343	1.49324	1.86687	0.32	0.23	0.49	3.69	2.31	4.3	2.88	1.62	1.99	7.52	6.12	7.1	6.23	6.02	5.47	4.83	7	1.95	0.82	0.89	0.51	0.35	0.32	0.27	1.68	1.81	1.47	3.88	4.9	5.64	2.39	8.16	3	4.52
LOC106430056	probable sucrose-phosphate synthase 2	6.86442	6.40627	5.80681	4.41077	4.69433	4.6264	2.72065	7.83944	6.67793	6.17153	5.43337	5.19975	4.89504	1.41271	0.03	0.03	0.05	3.48	4.88	4.48	3.65	2.44	3.3	2	2.01	3.18	0.83	1.04	0.86	1.42	0.65	1.19	0.51	1.22	1.22	0.25	0.2	0.23	0.29	0.43	0.31	71.02	56.89	76.53	35.23	39.22	25.19	27.28
LOC106435362	glucan endo-1,3-beta-glucosidase 8	5.46767	5.14648	5.64544	4.4096	5.03205	4.00912	-1.57792	3.959	2.4125	2.01394	2.8435	1.59323	1.47546	-0.283152	0.03	0.12	0.04	2.98	1.72	4.16	2.68	2.19	2.21	3.82	3.85	4.02	1.37	1.74	1.84	0.32	5.22	2.31	1.75	1.11	0.53	0	0	0.06	2.73	2.52	1.8	28.57	31.69	34.35	7.82	11.53	15.63	8.88
LOC106435634	-	-3.59291	-1.793	-4.53327	-1.5922	-0.654512	-4.0953	-2.53082	0.21582	-2.49509	-3.33242	-2.4154	-6.96209	-3.25892	-2.39308	1.1	0.84	0.95	0.03	0.11	0.11	0.5	0.24	0.09	0.11	0.02	0.02	0.56	0.41	0.15	1.62	0.19	0.22	0	0.1	0.08	0.08	0.12	0.27	0.79	0.51	0.51	0.53	0.73	0.53	0	0.12	0.18	0.06
LOC106438800	uncharacterized LOC106438800, transcript variant X1	2.65769	2.22781	2.02277	2.21088	1.59246	1.70152	0.691511	5.43343	4.39787	3.5486	4.02745	4.24443	3.41218	3.86713	1.43	1.3	0.99	7.62	8.07	8.1	4.61	6.83	6.38	6.75	5.9	5.34	7.44	6.89	6.22	5.3	3.44	4.45	4.51	3.38	5.5	2.11	1.98	1.65	0.15	0.05	0.05	2.6	3.14	3.39	1.9	1.32	1.63	0.85
LOC106440787	glucose-6-phosphate isomerase 1, chloroplastic	-1.29834	-1.72053	-2.26444	-2.54256	-1.24609	-0.483305	0.23753	-1.83307	-2.15771	-1.96373	-2.77522	-2.02127	-1.40533	-0.36862	22.4	25.83	23.6	9.11	10.88	9.54	6.55	8.33	7.38	5.62	6	6.14	4.04	5.31	5.23	12.58	9.99	13.13	19.39	18.88	18.02	26.08	26.91	27.21	73.92	75.33	72.25	19.78	16.09	17.8	15.99	16.33	14.34	18.34
LOC106445112	beta-glucosidase 30	4.11844	4.67912	7.4414	6.77217	7.12163	6.64139	-0.763247	7.2932	9.05107	10.2714	10.7532	8.97545	9.1823	8.01354	1.52	0.35	0.36	15.71	4.02	19.6	30.79	3.39	23.7	179.26	155.46	121.82	103.15	98.5	84.36	17	197.33	166.82	163.52	43.11	31.47	0	0.03	1.19	0.09	0	0.04	5.86	5.22	3.23	14.19	8.82	28.8	45.99
LOC106445136	probable fructokinase-4	-2.13135	-1.29684	-1.19007	-1.85394	-2.1133	-1.69047	-9.00883	-2.64128	-1.86349	-1.64601	-0.847872	-3.06054	-3.61217	-2.99126	3.13	6.4	6.64	1.47	1.2	1.04	2.19	2.06	2.38	2.39	3.36	2.67	1.99	1.75	1.56	1.06	2.98	0.44	2.32	2.09	1.07	0	0	0	7.26	6.34	7.44	0.63	1	1.23	1.22	3.68	0.62	2.69
LOC106447011	probable fructokinase-1	-2.07736	-1.34858	-1.2456	-1.5229	-1.65273	-0.619235	-2.67422	-1.07713	-2.22498	-1.95061	-1.87322	-1.36886	-0.783856	-0.924456	2.77	3.15	2.56	0.71	0.91	0.37	1.47	1.02	0.87	1.41	1.74	1.1	0.98	1.26	1.25	0.34	1.87	1.07	0.59	3.63	1.84	0.52	0.37	0.38	130.24	121.7	129.84	64.1	49.21	41.97	25.03	24.09	27.03	31.25
LOC106449712	hexokinase-like 1 protein	-0.3848	-0.904077	-0.599608	-1.84001	-1.29591	-1.10408	-3.70727	-1.65529	-1.99558	-1.73281	-2.36191	-1.9458	-1.15775	0.094858	1.95	2.28	2.39	1.31	1.57	2.3	1.01	1.29	1.33	2.02	1.76	1.42	0.6	0.67	0.91	0.59	1.19	1.46	0.6	1.62	1.13	0.14	0.19	0.15	55.86	50.56	56.33	16.9	13.27	14.44	12.1	15.32	11.04	15.23
LOC106450527	UTP--glucose-1-phosphate uridylyltransferase 2	1.58493	0.84679	0.42479	0.170768	1.36624	1.46417	1.78295	1.26924	1.25545	1.50408	0.673631	1.63214	1.9281	1.28849	16.84	29.12	13.17	53.38	55.79	71.65	38.54	35.95	34.29	34.04	27.68	32.83	17.32	24.6	37.15	81.62	31.61	63.52	51.49	68	59.86	64.46	67.64	61.24	33.17	25.81	29.59	63.35	54.94	66	70.88	78.2	50.46	80.7
LOC106450573	beta-amylase 1, chloroplastic-like, transcript variant X1	3.12865	2.09959	1.43775	2.68911	2.88874	2.60705	0.743159	5.04028	3.70719	2.59363	2.87236	1.93677	1.81894	1.09512	24.63	29.34	31.33	284.66	211.84	254.58	158.56	93.38	120.93	116.19	77.32	81	205.55	213.73	231.76	172	373.2	213.95	212.72	171.25	183.84	42.17	49.38	43.67	8.33	6.76	7.09	206.39	232.12	189.01	74.55	105.67	92.32	45.38
LOC106452475	beta-amylase 1, chloroplastic	2.78718	2.0015	1.02762	2.65576	2.7976	2.08359	0.793858	3.71085	2.70478	1.60879	2.15394	1.0711	1.06807	-0.088086	29.57	30.33	30.6	222.12	190.47	218.6	145.48	104.34	119.74	92.21	61.86	65.02	235.99	213.09	225.39	210.65	350.82	188.94	160.43	121.98	136.7	48.67	50.4	49.41	10.99	11.81	9.48	114.86	130.49	118.31	51.1	81.6	65.27	32.66
LOC111211457	granule-bound starch synthase 1, chloroplastic/amyloplastic-like	0.305128	-1.50169	-3.29313	-0.109127	1.20023	1.74806	1.66139	0.896355	0.500461	0.118385	1.37808	1.46002	1.45903	1.17423	59.07	76.33	72.89	72.01	97.61	91.53	23.83	29.32	21.93	8.57	8.28	8.4	65.41	77.05	86.32	187.5	144.89	233.07	262.64	239	264.84	194.87	216.08	213.4	10.01	10.02	9.59	14.29	15.23	18.09	13.8	15.39	10.36	9.05
LOC111215083	endoglucanase 11-like	0.326626	-1.40492	-3.24094	-3.24498	-1.24776	-1.41505	-3.66484	-0.983537	-2.77224	-2.39597	-2.42718	-1.37541	-1.16591	-2.06025	8.29	8.3	9.95	10.67	9.32	13.78	3.05	4.71	2.5	0.53	1.07	1.7	0.62	0.95	1.74	4.55	3.32	5.3	2.27	2.19	6.57	0.55	0.5	0.9	6.57	5.87	5.36	1.84	2.87	3.03	1.18	0.97	0.32	0.89
LOC111215587	endoglucanase 11-like	-0.026317	-1.84259	-2.61569	-3.02328	-1.69611	-1.00617	-4.28078	-1.34786	-2.4258	-2.27307	-2.86935	-1.3617	-0.246275	-1.1502	6.44	6.89	6.86	7.1	5.08	7.9	1.72	2.01	2	1.45	1.01	1.47	1.3	0.71	0.96	2.13	1.54	3.73	2.92	2.82	5.31	0.39	0.24	0.37	7.7	7.99	7.39	2.18	2.98	2.62	1.35	1.68	1	1.74
[truncated: 44 more columns]

## Sheet: Table S7
Table S7. Differentially expressed genes enriched in the MAPK signaling pathway
Gene Name	Gene Description	Log2FC(S_3h/S_0h)	Log2FC(S_6h/S_0h)	Log2FC(S_12h/S_0h)	Log2FC(S_24h/S_0h)	Log2FC(S_48h/S_0h)	Log2FC(S_72h/S_0h)	Log2FC(S_25d/S_0h)	Log2FC(R_3h/R_0h)	Log2FC(R_6h/R_0h)	Log2FC(R_12h/R_0h)	Log2FC(R_24h/R_0h)	Log2FC(R_48h/R_0h)	Log2FC(R_72h/R_0h)	Log2FC(R_25d/R_0h)	S_0h_1	S_0h_2	S_0h_3	S_3h_1	S_3h_2	S_3h_3	S_6h_1	S_6h_2	S_6h_3	S_12h_1	S_12h_2	S_12h_3	S_24h_1	S_24h_2	S_24h_3	S_48h_1	S_48h_2	S_48h_3	S_72h_1	S_72h_2	S_72h_3	S_25d_1	S_25d_2	S_25d_3	R_0h_1	R_0h_3	R_0h_2	R_3h_1	R_3h_2	R_3h_3	R_6h_1	R_6h_2	R_6h_3	R_12h_1
LOC106354239	protein phosphatase 2C 16-like, transcript variant X1	3.43264	3.06164	3.20053	3.4068	3.08727	2.30009	1.28083	2.16886	1.59724	1.11308	1.84702	1.6432	1.23819	0.486594	14.34	12.2	11.16	123.65	128.23	158.95	105.38	108.08	105.85	128.12	132.3	150.24	170.62	156.29	152.42	126.08	132.95	125.66	65.42	64.86	78.43	28.09	28.19	32.99	14.18	15.85	13.58	50.19	46.88	56.21	40.92	42.08	33.58	29.85
LOC106388157	abscisic acid receptor PYL6	-5.8571	-5.8285	-4.35732	-6.15143	-5.24028	-5.97614	-4.171	-4.36229	-6.78488	-6.71944	-6.25549	-5.32053	-5.34573	-1.91922	0.43	1.07	0.4	0	0	0	0	0	0	0.06	0	0.05	0	0	0	0	0	0.05	0	0	0	0	0	0.09	20.49	21.03	22.09	0.87	0.66	1.11	0.07	0.13	0.33	0.2
LOC106391643	abscisic acid receptor PYL6-like	-2.27434	-2.92879	-2.98959	-4.68955	-6.21201	-3.4815	-5.99833	-4.33786	-3.28375	-5.34243	-5.37884	-5.4945	-6.16802	-1.86622	2.01	1.38	1.18	0.14	0.44	0.37	0.13	0.4	0.08	0.46	0.12	0.13	0.07	0.13	0	0.07	0	0	0.31	0.07	0.07	0.07	0	0	42.58	38.97	43.82	1.38	1.91	2	4.07	3.94	4.01	0.81
LOC106391984	protein phosphatase 2C 3	8.22293	8.18994	8.33353	8.02458	7.71966	6.0401	3.55766	11.3481	10.313	10.4151	10.2684	9.22663	8.30343	4.51878	0.2	0.06	0.1	39.78	32.3	34.2	40.69	30.3	34.29	49.32	41.99	44.29	38.72	38.01	32.28	35.67	30.91	20.7	9.88	7.12	8.49	1.32	1.67	0.98	0	0.08	0	55.47	60.45	54.85	29.46	35.96	25.88	35.29
LOC106402367	abscisic acid receptor PYL4	-4.91953	-6.10631	-3.4882	-7.02125	-4.59716	-5.85623	-5.06124	-3.47788	-2.11988	-2.804	-2.43838	-2.54697	-3.25711	-1.25065	4.58	6.76	4.78	0.15	0.15	0.23	0	0.17	0.08	0.96	0.24	0.55	0.08	0.07	0	0.43	0.15	0.2	0	0.14	0.15	0.07	0.2	0.18	31.59	30.55	32.09	1.63	2.93	2.65	5.5	6.1	8.51	4.36
LOC106420290	probable protein phosphatase 2C 78	8.12242	7.90878	8.31221	8.20252	7.26134	5.92977	2.72954	10.5911	9.56513	9.61654	10.6299	9.34339	8.71533	5.11297	0.52	0.22	0.37	113.11	100.37	93.4	93.24	83.61	91.77	134.42	124.56	154.97	156.94	123.79	101.86	61.61	90.52	48.26	29.64	21.05	22.45	2.04	2.32	2.55	0.08	0.08	0	65.1	73.1	77.26	39.76	44.38	31.62	42.69
LOC106433256	protein phosphatase 2C 37-like	2.95809	3.61835	3.99087	2.14865	1.91534	1.00956	1.86555	2.90311	2.17755	2.14285	1.72506	1.61788	0.867189	0.451809	12.27	12.53	12.99	113.79	101.72	77.1	173.24	151.94	147	253.24	210.54	249.16	64.69	67.47	66.03	83.47	42.39	37.86	22.18	30.68	30.52	49	41.12	40.05	13.16	15.03	11.31	87.5	90.95	74.8	46.82	63.76	56.82	60.14
LOC106433287	probable protein phosphatase 2C 78	8.63991	8.55641	9.03954	8.7308	7.76902	6.61754	4.40855	9.10823	8.25084	8.0581	8.92348	7.8622	6.92422	3.33792	0.38	0.07	0.2	87.27	84.96	80.75	78.83	79.15	83.97	134.32	117.19	142.68	121.49	108.99	86.77	38.46	79.89	47.49	28.46	19.52	19.8	4.09	4.11	4.51	0.09	0.04	0.35	70.16	80.33	78.61	50.25	50.25	37.97	44.58
LOC106440872	protein phosphatase 2C 56, transcript variant X2	3.26421	3.0888	3.21407	2.67767	2.07822	1.22064	1.07765	2.9968	2.4853	2.15167	1.43129	0.359179	0.163512	0.617738	8.88	6.93	8.75	82.92	67.98	85.88	72.87	62.11	75.4	84.7	91.24	91.32	66.18	60.77	56.24	32.22	51.96	38.63	24.69	17.19	20.03	16.07	16.14	16.56	7.92	8.13	8.91	59.54	55.81	56.06	40.48	45.88	44.55	36.59
LOC106444064	abscisic acid receptor PYR1-like	-2.17068	-1.69401	-1.1701	-2.71172	-2.98774	-2.40084	-3.24229	-2.18824	-2.55261	-3.26418	-3.30771	-2.7237	-1.94774	-1.58792	2.93	3.73	3.54	0.74	0.69	0.78	1.13	1.18	0.89	2.05	1.53	1.79	0.4	0.6	0.84	0.5	0.79	0.22	0.49	0.91	0.69	0.08	0.59	0.35	13.02	13.35	13.92	2.78	2.42	2.38	1.56	2.7	2.16	0.93
LOC106447538	abscisic acid receptor PYL6	-2.74631	-3.47968	-3.55584	-3.93274	-4.51616	-4.109	-7.36336	-3.76064	-3.14232	-4.21223	-4.24896	-5.30188	-5.93091	-1.83387	3.98	2.91	3.35	0.68	0.45	0.39	0.11	0.5	0.35	0.4	0.41	0.23	0.19	0.29	0.31	0.18	0.12	0.22	0.48	0.06	0.13	0	0	0.05	55.07	54.43	57.08	3.06	4.32	3.13	5.77	4.59	7.17	3.7
LOC106447667	abscisic acid receptor PYL4	-3.4873	-4.0522	-3.20171	-5.0654	-3.66214	-4.14452	-3.1809	-2.90731	-2.0044	-3.55812	-3.53194	-3.35399	-3.60306	-1.80004	11.83	11.31	11.93	1.11	0.81	1.21	0.8	0.99	0.35	2.96	0.58	1.09	0.49	0.36	0.4	0.91	1.38	0.99	0.52	0.75	0.89	1	1.89	0.81	18.24	22.04	17.8	2.16	2.64	1.8	3.77	5.18	4.52	1.17
LOC106452531	protein phosphatase 2C 37	4.05986	4.14422	4.06335	3.86563	3.46456	2.83107	2.00247	4.37769	3.45539	3.52425	3.56692	3.46104	2.75942	1.72056	14.48	9.1	9.74	201.1	188.03	168.07	197.2	201.25	200.8	205.19	224.72	229.43	185.3	190.95	196.55	137.95	151.52	145.03	87.44	75.85	95.86	54.1	36.42	35.24	9.21	10.66	9.15	163.31	187.75	167.92	105.15	99.19	94.58	111.86
LOC111215747	protein phosphatase 2C 37	3.66301	3.76235	3.6148	3.36096	2.84771	2.05918	1.46207	3.96118	3.03096	3.00529	3.13834	2.90469	2.07084	0.903618	20.34	11.66	14.08	213.95	198.03	171.88	206.04	213.03	216.44	208.26	221.47	238.34	186.55	184.65	187.08	123.93	144.53	123.29	73.55	62.52	73.59	51.46	33.05	34.98	11.97	19.7	14.58	202.36	220.01	196.39	120.83	120.44	113.15	122.82
LOC125587418	protein phosphatase 2C 3-like	8.45422	8.12194	8.11074	7.77485	7.29718	5.91359	2.85214	9.98108	8.95106	8.71494	8.10109	7.56196	7.13431	3.46848	0.29	0.15	0.24	77.72	74.67	88.07	68.24	56.91	67.32	75.81	69.34	77.35	61.5	57.97	56.18	32.25	54.05	41.37	16.56	13.75	14.43	1.4	1.61	1.64	0.15	0.08	0.08	88.62	86.4	91.26	54.96	50.7	36.87	45.2
LOC125591349	protein phosphatase 2C 3-like	8.22769	8.50181	9.30368	8.65803	7.99398	6.88382	3.41203	13.4962	12.1704	12.2417	10.8379	10.145	9.39573	4.57606	0.19	0.14	0	35.4	32.87	33.38	44.71	37.77	41.96	86.66	71.88	94.12	54.88	54.53	51.65	21.37	49.35	32.13	13.83	13.84	15.89	0.39	2.02	0.96	0	0	0	67.3	68.29	63.82	34.77	26.22	25.77	36.31
LOC111214248	respiratory burst oxidase homolog protein C-like	2.095	3.20002	3.71971	4.27192	4.34336	3.53009	-1.53429	-0.808789	-1.55127	-2.02956	-1.3662	-2.49017	-1.66449	-0.119147	0	0	0.12	0.08	0.17	0.26	0.49	0	0.6	0.57	1.03	0.19	0.67	0.64	1.26	0.08	0.95	1.84	0.72	0.5	0.21	0	0	0.03	4.44	5.22	4.68	2.05	2.29	2.69	0.75	1.94	1.85	1.02
[truncated: 45 more columns]

## Sheet: Table S8
Table S8. Differentially expressed genes enriched in the tryptophan metabolism
Gene Name	Gene Description	Log2FC(S_3h/S_0h)	Log2FC(S_6h/S_0h)	Log2FC(S_12h/S_0h)	Log2FC(S_24h/S_0h)	Log2FC(S_48h/S_0h)	Log2FC(S_72h/S_0h)	Log2FC(S_25d/S_0h)	Log2FC(R_3h/R_0h)	Log2FC(R_6h/R_0h)	Log2FC(R_12h/R_0h)	Log2FC(R_24h/R_0h)	Log2FC(R_48h/R_0h)	Log2FC(R_72h/R_0h)	Log2FC(R_25d/R_0h)	S_0h_1	S_0h_2	S_0h_3	S_3h_1	S_3h_2	S_3h_3	S_6h_1	S_6h_2	S_6h_3	S_12h_1	S_12h_2	S_12h_3	S_24h_1	S_24h_2	S_24h_3	S_48h_1	S_48h_2	S_48h_3	S_72h_1	S_72h_2	S_72h_3	S_25d_1	S_25d_2	S_25d_3	R_0h_1	R_0h_3	R_0h_2	R_3h_1	R_3h_2	R_3h_3	R_6h_1	R_6h_2	R_6h_3	R_12h_1
LOC106347262	catalase-3-like	-1.01366	-0.933149	-0.983914	-3.23174	-2.28358	-2.03276	0.238942	-0.820946	-0.726556	-1.08059	-1.89469	-0.0340035	-0.173235	1.92852	4.71	3.93	4.09	1.43	2.5	2.45	2.25	1.94	2.59	2.71	2.88	2.05	0.44	0.46	0.71	1.33	0.83	0.9	1.05	1.11	1.25	5.26	3.8	5.09	0.31	0.5	0.15	0.08	0.08	0.3	0.38	0.08	0.08	0.12
LOC106358221	catalase-3-like	0.89618	1.47109	1.18038	-0.229293	-0.311273	-0.747672	0.609955	-1.30783	1.56388	1.47744	1.15515	0.899255	0.526526	1.90127	462.31	428.19	491.9	753.34	894.29	948.18	1304.28	1120.73	1475.7	1333.93	1385.46	1002.07	487.73	515.75	391.32	397.1	571.72	351.81	258.25	367.94	274.54	621.44	724.83	650.8	77.34	65.47	67.8	23.14	22.9	27.17	235.54	217.16	134.19	182.15
LOC106358222	catalase-1	1.61997	2.32913	2.21021	2.21019	1.75999	0.835943	0.953177	1.81713	2.63327	2.67062	3.15558	1.54266	1.01319	0.294349	21.05	17.14	18.64	52.42	62.47	61.61	86.61	94.14	110.11	106.76	105.4	99.74	104.95	111.99	93.79	39.65	117.72	75.83	58.18	21.99	29.91	40.75	31.33	31.8	10.84	11.92	11.86	36.33	33.54	35.34	62.8	69.46	69.1	73.69
LOC106372777	-	2.45607	2.9147	4.47901	2.97454	2.56525	1.10137	-0.983669	0.837943	0.0242411	-0.425273	0.717017	-1.01866	-1.27029	-1.37295	0.6	0.69	0.44	1.87	4.66	3.07	4.55	4.91	3.79	16.64	11.85	17.38	5.69	5.87	4.53	2.44	7.35	2.53	1.38	1.34	1.36	0.3	0.43	0.11	4.51	4.6	4.88	6.79	7.11	7.63	3.06	4.78	5.45	3.04
LOC106407811	catalase-3-like	0.0191442	0.618697	0.0791155	-1.70192	-1.54717	-1.55628	0.482652	-0.66746	1.38574	1.68272	1.20499	1.05514	0.653606	1.35622	1092.95	988.41	1119.44	984.53	1255.04	1025.77	1649.82	1553.42	1803.74	1424.14	1392.94	1196.93	383.95	422.28	357.15	426.02	496.53	371.05	411.19	415.51	362.17	1382.41	1434.27	1411.98	193.86	171.33	171.28	96.81	89.81	104.9	480.86	501.05	340.46	578.86
LOC106407814	catalase-1	1.55218	2.30733	2.19721	3.0463	2.24815	0.893238	0.532994	2.5609	3.41145	3.07544	3.67477	1.8242	1.20706	0.666832	21.57	16.08	17.56	45.27	54.82	64.19	83.48	85.82	108.88	106.58	98.95	94.62	184.18	200.56	153.99	46.12	177.02	95.78	58.84	25.21	27.05	27.95	23.99	23.49	11.4	12.98	11.64	63.51	58.54	61.08	121.8	119.55	117.89	98.54
LOC106421785	catalase-2	2.41416	0.707689	0.891854	2.66747	3.04477	2.30828	-0.222824	4.55546	4.95673	4.08984	7.58038	5.18527	4.51275	2.12026	47.29	55.35	48	246.93	266.04	301.38	103.93	68.94	78.09	131.59	87.87	112.63	350.87	397.81	385.16	387.7	630.2	468.44	331.89	227.81	255.11	51.03	38.23	32.96	0.31	0.71	0.14	7.7	8.73	7.01	8.6	13.01	12.15	7.74
LOC106427608	catalase-2-like	1.18545	-0.036821	-0.667316	0.828984	1.67327	1.12915	0.576099	0.895631	0.573265	0.422057	1.31914	0.755071	0.570278	-0.282388	127.2	156.96	134.74	258.06	353.6	350.61	133.76	154.59	127.58	109.24	85.42	118.75	254.7	292.16	334.77	494.12	519.76	566.23	378.7	291.15	332.11	196.86	215.92	179.56	28.18	29.07	27.51	45.99	40.33	49.34	37.54	46.6	34.26	34.76
LOC106431162	catalase-3	-0.97285	-0.408215	-1.52098	-3.67091	-3.04644	-3.22762	0.0185603	-1.49434	0.661117	0.673762	1.40245	0.818267	0.173883	0.804322	796.13	703.78	821.36	314.74	489.97	388.88	542.93	633.03	605.33	293.74	368.76	297.84	75.2	78.38	61.86	127.5	97.07	104.02	87.37	93.17	90.49	816.43	639.71	760.71	22.47	24.96	22.3	6.42	7.04	7.86	46.1	33.53	24.27	37.31
LOC106434744	catalase-2-like, transcript variant X1	0.421197	0.305086	0.778615	1.29382	0.554178	0.325914	-0.666744	0.357442	0.317878	0.436692	1.54315	0.514735	0.196324	0.232074	3.48	2.91	2.38	3.02	5.72	3.14	2.79	4.39	4	4.76	6.57	6.31	9.45	8.51	7.25	2.98	8.21	4.17	5.15	3.88	3	1.43	1.64	2.3	2.89	2.65	3.45	3.91	2.45	3.74	2.26	4.13	4.39	3.57
LOC106436083	catalase-2-like	2.09143	0.366057	0.655129	2.49857	2.9379	2.18892	0.104323	4.46646	4.80132	3.55091	7.16758	5.00167	4.02555	0.685172	15.77	20.02	18.64	65.53	73.2	97.87	26.77	20.08	24.68	42.29	27.48	32.17	117.41	123.53	123.55	127.97	203.97	167.14	108.89	80.65	81.52	22.98	16.95	15.51	0	0.04	0.17	1.59	1.16	1.21	1.33	2.01	2.13	1.1
LOC106440733	catalase-3	-0.52017	0.262054	-0.824225	-2.07971	-2.06608	-2.26452	0.205319	-1.19022	1.33009	0.636443	0.490793	0.364577	-0.17672	1.27473	948.55	764.86	954.51	487.54	785.39	603.01	1026.43	1066.4	1164.03	576.27	660.45	551.28	262.45	264.23	219.02	274.65	248.7	223.95	196.11	229.29	181.13	1077.22	918.99	907.4	46.04	47.78	47.23	16.77	15.13	21.52	155.73	98.83	79.14	68.63
LOC111198594	catalase-3-like	-0.840451	-0.663213	-2.65929	-5.53161	-4.52422	-3.74683	0.168357	-2.69292	-2.37194	-1.94293	-3.7407	-1.21276	0.0807891	2.30471	228.89	206.99	217.4	113.37	120.08	135.67	160.96	112.41	146.84	41.62	47.69	33.47	4.38	5.62	6.69	10.72	11.26	11.6	18.56	17.32	17.34	262.6	195.26	234.3	2.08	1.91	1.35	0.35	0.11	0.25	0.4	0.46	0.12	0.47
LOC111207793	catalase-2-like	0.964173	0.488953	-0.170074	0.991009	1.47309	1.26927	0.545061	0.567465	0.159261	-0.000470553	0.741534	-0.175318	-0.181866	-0.308578	156.03	178.86	169.86	282.08	384.27	328.64	217.72	273.77	230.86	179.7	153.51	199.54	351.33	386.71	449.68	552.49	504.67	597.07	494.21	394.24	442.03	227.21	261.66	209.88	47.32	48.27	46.13	63.37	58.8	58.8	37.87	53.21	56.98	43.15
LOC125601957	catalase-2-like	0.841108	0.458296	-0.0899992	1.11736	0.829275	0.798968	-0.188014	1.93637	0.851079	0.0447039	0.824319	0.613253	0.312535	0.296511	3.14	1.78	2.38	4.7	3.64	4.39	4	2.71	3.43	3.72	2.87	1.65	6.53	7.75	4.67	1.95	5.44	7.95	5.63	4.75	3.61	1.69	1.95	2.44	3.38	4.17	3.99	8.94	11.83	15.67	4.61	5.38	8.82	3.71
[truncated: 44 more columns]

## Sheet: Table S9
Table S9. Differentially expressed genes enriched in the plant hormone signal transduction
Gene Name	Gene Description	Log2FC(S_3h/S_0h)	Log2FC(S_6h/S_0h)	Log2FC(S_12h/S_0h)	Log2FC(S_24h/S_0h)	Log2FC(S_48h/S_0h)	Log2FC(S_72h/S_0h)	Log2FC(S_25d/S_0h)	Log2FC(R_3h/R_0h)	Log2FC(R_6h/R_0h)	Log2FC(R_12h/R_0h)	Log2FC(R_24h/R_0h)	Log2FC(R_48h/R_0h)	Log2FC(R_72h/R_0h)	Log2FC(R_25d/R_0h)	S_0h_1	S_0h_2	S_0h_3	S_3h_1	S_3h_2	S_3h_3	S_6h_1	S_6h_2	S_6h_3	S_12h_1	S_12h_2	S_12h_3	S_24h_1	S_24h_2	S_24h_3	S_48h_1	S_48h_2	S_48h_3	S_72h_1	S_72h_2	S_72h_3	S_25d_1	S_25d_2	S_25d_3	R_0h_1	R_0h_3	R_0h_2	R_3h_1	R_3h_2	R_3h_3	R_6h_1	R_6h_2	R_6h_3	R_12h_1
LOC106346684	ABSCISIC ACID-INSENSITIVE 5-like protein 7, transcript variant X1	1.9493	1.9653	2.03019	1.55511	1.45096	0.556389	0.580538	2.78923	2.17406	1.3199	1.95915	1.56579	0.813794	0.729987	2.61	1.82	2.08	7.9	8.73	8.78	9.23	7.59	9.1	10.52	9.18	11.93	7.91	7.74	6.98	7.71	8.08	5.17	3.34	3.67	3.47	2.65	3.28	3.28	2.66	2.91	2.85	16.76	14.88	18.49	10.4	15.99	9.49	7.03
LOC106348559	receptor-like protein 52	2.32125	1.29847	1.66909	2.11138	3.1161	1.80581	-1.41803	3.19509	1.1857	1.87911	2.10676	0.696013	0.582538	1.4888	1.44	1.07	1.28	7.11	3.48	8.7	4.49	1.6	3.37	5.96	4.97	3.33	8.2	5.54	5.51	2.93	21.63	15.82	5.78	5.43	3.14	0.28	0.23	0.8	2.18	2.51	2.22	15.06	20.63	18.8	4.12	6.5	4.22	9.19
LOC106353303	transcription factor PIF6, transcript variant X1	2.48313	2.71315	3.85593	-3.12988	3.02163	2.0711	2.46495	2.88997	2.8407	3.75431	3.35492	2.61433	1.71466	1.41481	0.09	0.22	0.1	0.74	0.74	0.97	0.87	1.21	0.76	2.01	2.26	3.09	2.79	1.94	1.63	0.98	1.42	1.95	0.97	0.39	0.66	0.42	1.68	0.11	0.85	0.29	0.48	3.16	3.71	3.75	5.35	2.31	3.39	6.27
LOC106354217	protein TIFY 11B	-0.21462	-1.14365	-1.75195	2.19884	-2.00659	-2.19367	-1.22346	-1.03352	-2.65335	-3.00943	-1.98193	-2.4579	-2.31731	-1.37188	15.66	17.19	18.87	13.85	11.33	19.82	8.61	6.4	8.74	6.25	6.12	5.84	4.11	4.79	5.54	3.97	4.56	6.73	3.48	5.5	3.32	10.76	3.7	6.36	5.73	6	7.18	2.73	2.01	3.2	1.12	0.81	0.88	0.55
LOC106362751	two-component response regulator ARR5	-1.45438	-2.02771	-2.86913	-3.73071	-1.31735	-0.90526	-1.00208	-0.41288	-2.4219	-2.31475	-1.85113	-2.05515	-1.2671	-1.19878	11.05	9.54	7.36	2.89	2.65	4.73	2.9	1.97	2.04	1.23	2.15	1.08	1.68	0.97	1.15	1.75	5.45	6.33	5.67	7	3.57	5.94	3.49	3.74	23.4	30.58	31.07	13.38	21.16	19.78	5.81	4.65	4.32	3.58
LOC106363379	ABSCISIC ACID-INSENSITIVE 5-like protein 7, transcript variant X1	2.71214	2.17149	2.65051	3.50548	1.61688	0.604117	0.741532	2.64203	1.95193	1.57504	2.59939	2.12913	1.25586	0.844118	8.44	8.73	10.84	59.47	57.99	68.74	40.14	40.28	46.23	76.92	60.56	66.11	49.89	51.68	44.56	24.99	46.51	28.77	13.88	15.93	15.62	13.71	15.05	14.08	14.3	13.08	13.1	67.24	63.48	79.14	43.44	53.84	41.8	36.8
LOC106368027	two-component response regulator ARR9, transcript variant X1	-1.32706	-2.4054	-5.36114	-0.821291	-1.7097	-0.668122	-0.542932	-1.24259	-2.17802	-1.48248	-2.01382	-2.29043	-1.21763	-1.14965	5.3	5.78	5.99	1.67	3.2	1.97	1.1	0.98	1.21	0.06	0.22	0.2	0.33	0.74	0.43	1.3	2.32	2.64	3.67	3.85	4.28	4.31	3.01	3.78	7.03	5.99	5.47	1.92	2.35	2.44	1.27	1.33	1.22	3.01
LOC106368905	protein TIFY 10A-like	4.53359	3.58483	4.11311	2.76824	3.59632	2.3022	-1.29154	5.10525	3.03975	2.9776	2.52057	1.90073	1.03267	0.669805	4.72	1.93	2.29	64.53	42.44	103.01	47.35	21.86	39.6	73.91	51.65	57.5	41.29	38.67	39.73	12.65	68.65	50.4	29.11	8.99	9.52	1.84	0.3	1.27	8.56	7.39	6.45	201.16	217.89	243.19	59.82	54.99	57.31	50.64
LOC106370319	protein FD-like	-0.222917	-0.0324014	1.26133	2.69872	-2.08571	-1.78546	-3.50094	-2.33549	-2.72337	-2.45769	-5.24921	-3.0064	-2.38392	-0.965452	1.52	1.07	1.31	0.92	1.09	1.36	1.4	1.16	1.3	2.97	4.35	3.69	0.71	1.23	0.65	0.22	0.5	0.38	0.41	0.22	0.62	0.13	0.08	0.11	1.3	1.6	1.24	0.11	0.16	0.44	0.33	0.1	0.16	0.21
LOC106370930	ethylene response sensor 2	2.48772	2.36149	4.13371	1.9634	1.84818	0.178282	-2.23913	2.97579	3.34898	3.62153	3.79592	2.47594	1.46695	1.30788	0.34	0.27	0.27	1.7	1.32	1.96	1.77	0.99	1.81	6.04	6.98	5.18	2.9	2.01	2.14	0.84	1.62	1.32	0.27	0.46	0.35	0.07	0.04	0.06	0.2	0.23	0.32	2	1.8	1.44	2.28	3.25	1.9	3.08
LOC106371023	ethylene response sensor 2-like	2.49019	2.06188	3.63304	0.470675	1.70991	-0.191628	-2.98485	3.39732	3.93665	4.06786	4.80847	3.30875	2.60406	1.78331	0.47	0.32	0.33	2.35	1.6	2.36	1.89	1.59	1.23	5.67	5.77	4.96	4.02	2.14	2.37	0.71	2.43	1.28	0.7	0.21	0.14	0	0.11	0.02	0.46	0.43	0.28	3.62	3.58	3.26	5.81	6.18	4.65	5.74
LOC106371523	ATPase 3, plasma membrane-type-like, transcript variant X1	1.41014	1.8954	2.02203	3.19053	1.63835	0.384682	1.02495	2.34391	4.23177	3.4231	3.02141	1.256	0.254919	-0.257904	2.58	2.29	2.56	6.73	4.55	8.95	9.73	8.56	9.89	13.57	12.4	9.86	13.24	12.38	8.67	9.47	11.4	6.47	4.16	3.48	2.94	4.14	5.31	4.88	0.46	0.5	0.34	1.99	1.83	1.85	7	9.08	6.77	4.52
LOC106372650	putative phytosulfokines 6, transcript variant X1	1.23834	1.26922	0.0834053	-0.688519	0.765312	1.3802	1.05017	1.42251	1.68328	1.54959	1.51958	2.38243	2.79183	2.51637	14.57	16.65	17.41	41.16	28.32	43.11	42.6	35.63	40.16	21.87	22.89	16.56	24.77	30.76	24.31	37.52	32.03	26.68	26.82	64.13	47.78	31.05	40.07	24.69	4.14	2.13	3.24	6.82	8.24	6.41	10.76	10.48	7.13	11.04
LOC106375236	gibberellin receptor GID1B	2.78362	2.49003	2.97779	3.15075	2.22825	0.119309	-1.55512	1.40479	1.07611	1.05268	1.20229	1.31869	0.520155	0.609174	0.54	0.79	1.08	7.63	2.58	6.48	5.34	4.02	4.41	8.93	8.66	5.14	8.58	9.47	8.04	3.85	6.56	3.04	1.59	0.55	0.82	0.17	0.12	0.5	23.76	21.4	19.97	45.5	55.95	45.6	43.98	46.66	37.71	42.27
LOC106377184	indole-3-acetic acid-amido synthetase GH3.3	1.03917	0.243152	0.401386	2.18098	-1.81659	-1.58854	-8.03561	1.79315	0.816782	0.935856	-1.31935	-3.25919	-1.44065	-1.59641	1.86	1.16	1.28	2.79	3.25	2.77	1.7	2.06	1.36	2.36	1.77	2.55	1.21	1.27	0.68	0.18	0.6	0.7	0.79	0.36	0.39	0	0	0	1.08	0.85	0.78	1.56	3.71	2.85	0.6	1.77	2.13	1.43
LOC106379214	histidine-containing phosphotransfer protein 1	2.02261	1.96271	2.49809	-1.43035	2.01132	1.25528	-0.89303	1.75695	1.93683	2.06974	2.34482	1.11955	0.399659	0.454864	3.18	2.58	1.91	14.2	5.75	11.07	13.27	7.6	9.49	17.6	18.89	15.28	30.23	23.96	27.02	1.6	18.76	17.52	9.66	3.91	6.58	0.57	1.6	1.75	59.8	58.79	62.02	160.2	184.61	173.39	216.1	165.13	255.43	244.26
LOC106380960	auxin-responsive protein SAUR32-like	1.37258	1.51051	1.84409	-4.12191	2.49141	1.99213	-0.212184	1.58244	1.27655	1.79215	1.40142	0.842715	0.952204	-0.105637	2.54	1.9	2.06	6.99	4.05	5.77	6	6.28	6.57	9	11.99	6.81	12.67	9.7	12.66	14.79	14.22	14.06	16.16	4.77	7.27	2.1	1.76	1.55	6.4	8.64	9.25	22.5	20.98	18.67	14.77	17.87	21.98	29.05
LOC106381801	receptor-like kinase TMK4	-0.740552	-0.80534	0.347153	-2.58222	-3.1336	-2.52151	-1.56244	-1.78008	-2.19271	-2.62646	-3.05267	-1.64408	-0.294446	-1.88203	2.12	1.26	1.63	0.72	1.32	1	1.05	1.06	0.8	2.26	2.34	2.96	0.74	0.91	0.53	0.06	0.39	0.25	0.13	0.32	0.51	0.76	0.52	0.34	1.06	1.31	0.74	0.27	0.35	0.15	0.24	0.25	0.16	0.1
LOC106382088	4-substituted benzoates-glutamate ligase GH3.12-like	-2.48441	-2.97614	-2.90295	3.61278	-2.93685	-2.3508	-0.958607	-2.37804	-4.76219	-2.34564	-1.60492	-2.86827	-1.92977	0.152711	4.87	4.88	4.58	0.59	0.78	1.26	0.41	0.94	0.52	0.69	0.67	0.95	0.57	0.18	0.23	0.22	1.25	0.81	0.8	1.06	1.22	2.54	2.74	1.76	1.42	1.41	1.6	0.04	0.34	0.36	0.05	0.04	0.08	0.2
LOC106382978	abscisic acid receptor PYL5-like	-0.954045	-1.26737	-0.624322	-2.08459	-4.33273	-4.10095	-4.79878	-1.5839	-2.19349	-2.4797	-2.6014	-3.81681	-4.06345	-1.36853	2.49	2.06	2.03	1.91	0.51	0.93	0.99	0.76	1.02	2.13	1.28	1.69	0.26	0.46	0.58	0	0.16	0.22	0	0.16	0.26	0.24	0	0	51.56	55.56	60.24	13.54	19	14.93	6.27	13.04	14.59	11.82
LOC106387267	serine/threonine-protein kinase BSK5	-2.57564	-2.02525	-0.769624	-3.20505	-2.5614	-1.95058	-1.5699	-1.11449	-1.42553	-1.73707	-1.63914	-1.02997	-0.42957	-0.247439	11.48	8.23	8.71	1.07	2.37	1.36	2.38	3.2	1.52	6.36	5.6	7.83	1.13	1.64	0.87	2.01	1.9	1.76	2.39	2.7	2.95	3.57	3.03	2.49	7.54	7.49	8.21	3.7	2.64	2.96	2.3	3.99	1.87	2.16
LOC106390804	ABSCISIC ACID-INSENSITIVE 5-like protein 7, transcript variant X1	1.58128	2.1891	2.49099	2.83276	2.15872	1.70296	1.07314	2.44846	1.82719	1.4841	2.45419	1.95315	1.2442	0.782795	2.02	1.78	1.72	4.57	5.32	5.21	6.42	8.32	8.63	12.1	10.05	10.58	15.79	12.47	11.22	6.74	9.18	9.11	5.58	5.18	6.11	3.25	3.28	3.69	3.38	3.47	2.52	12.7	10.83	14.32	7.99	9.48	8.67	7.4
LOC106392380	protein ABSCISIC ACID-INSENSITIVE 5-like, transcript variant X1	4.20501	3.97514	4.83769	4.45943	3.29974	2.50351	-5.07616	2.87715	2.66134	1.95304	2.45305	0.705726	0.450223	0.362222	0.21	0.14	0.22	3.31	3.5	3.51	2.83	2.67	3.42	6.93	5.54	6.34	5.69	4.92	3.83	0.92	4.24	1.53	1.81	0.83	0.8	0	0	0	4.35	4.33	4.18	27.48	27.68	26.26	20.44	24.62	31.02	16.51
LOC106394630	uncharacterized LOC106394630	2.4756	2.639	1.81615	1.09523	1.86763	2.41943	2.46938	3.81741	3.36579	2.91626	1.81209	2.66033	2.40619	2.90732	0.32	1.08	0.1	3.12	2.84	2.59	3.33	3.45	2.94	2.76	1.18	2.46	0.47	1.02	2.38	2.91	0.94	2.58	2.44	2.81	3.73	2.6	3.2	2.27	1	0	0.54	6.17	5.02	7.61	5.94	3.98	4.96	4.73
LOC106401083	U-box domain-containing protein 11-like	-1.41439	-2.3725	-2.3201	-2.73713	-1.58642	-1.13087	-0.91163	-1.29653	-1.50707	-1.54686	-1.50847	-1.47799	-0.103483	-1.40098	5.39	5.28	5.28	1.79	2.22	2.05	1.43	0.79	0.88	1.67	0.68	1.49	0.72	1.18	0.91	1.68	3.3	1.38	2.31	3.05	2.59	2.89	3.35	1.85	5.58	6.2	6.31	2.25	1.85	2.29	1.8	2.44	1.75	2.09
LOC106402782	calcium-dependent protein kinase 13-like	0.768897	0.829549	1.09952	-0.0977617	0.804223	1.14972	1.59084	1.22045	1.73294	1.91421	0.884882	1.78616	2.03144	1.6514	2.25	3.16	1.13	2.64	4.5	4.27	4.7	3.58	3.63	6.23	4.82	5.78	2.51	2.3	2.48	5.78	2.77	4.85	4.68	5.98	5.4	6.26	6.81	5.83	2.05	1.44	2.37	4.3	3.54	4.04	7.16	5.9	5.37	7.68
LOC106403018	ABSCISIC ACID-INSENSITIVE 5-like protein 2, transcript variant X1	1.61911	1.33037	0.77996	-0.088357	2.20994	2.70904	2.26028	1.42266	1.82249	2.16962	1.12132	2.46989	2.3634	2.80294	0.15	0.13	0.1	0.36	0.53	0.28	0.45	0.33	0.18	0.07	0.4	0.3	0.2	0.06	0.16	1	0.32	0.71	0.86	1.02	0.84	0.6	0.72	0.41	0.37	0.11	0.14	0.52	0.37	0.56	0.93	0.63	0.52	0.78
LOC106403322	auxin-responsive protein IAA18	2.28256	2.13004	3.56292	2.64623	2.28867	1.46796	-0.112847	2.89103	2.1266	1.81027	2.40417	1.67831	0.931987	-0.16426	3.43	3.65	3.74	18.77	14.36	19.89	15.23	15.75	17.2	52.78	49.09	49.85	26.4	25.89	27.81	18.62	22.82	21.17	10.6	10.7	11.43	3.09	2.9	3.46	3.91	3.81	3.87	19.06	25.43	29.38	17.13	15.62	14.68	12.37
LOC106405682	protein TIFY 11B	-0.109645	-0.71961	-1.7572	-2.07418	-1.72183	-1.75128	-1.52209	-0.10451	-2.21634	-0.362778	-2.18932	-2.59175	-3.22487	-1.63066	43.06	48.34	44.91	44.22	34.25	48.8	31.16	26.15	26.88	18.56	15.12	14.34	9.41	11.4	17.51	12.1	16.82	20.31	13.31	16.44	14.55	19.31	9.57	15.79	1	1.84	1.72	1.22	1.61	0.79	0.38	0.3	0.24	0.91
LOC106408933	two-component response regulator ARR5	-2.51399	-2.83918	-6.16309	-4.65514	-2.31989	-1.5268	-0.605148	0.731625	-2.11126	-1.88552	-2.81345	-2.8623	-1.31839	-3.2368	10.2	11.46	8.97	1.6	1.64	2.15	1.66	1.03	1.64	0	0.34	0.13	0.71	0.26	0.49	2.08	2.23	2.94	3.6	5.48	2.51	5.68	6.09	7.24	6.02	4.43	6.87	8.43	7.78	8.42	1.06	1.18	1.49	0.79
LOC106410476	G-box-binding factor 4-like	1.12375	1.29646	1.55357	1.65246	1.40908	1.14636	0.750272	1.32371	1.14813	0.386098	2.08427	1.82199	1.15381	1.22345	7.94	9.35	8.83	19.64	16.92	20.67	24.21	19.85	21.22	29.38	31.01	30.78	34.29	29.14	33.84	21.89	35.39	25.36	20.61	22.18	20.51	12.54	14.06	14.95	12.11	12.54	12.03	26.23	25.75	26.78	25.89	23.92	26.05	16.89
LOC106412088	auxin-responsive protein SAUR36-like	2.54057	2.1217	2.96207	2.43325	2.09276	0.843322	0.79016	2.86337	2.25144	2.2579	2.75742	1.125	0.809279	1.23227	3.46	4.63	5.2	28.82	21.55	26.38	22.01	15.7	20.85	44.71	36.17	41.99	30.16	29.42	25.26	21.65	28.51	16.54	8.98	7.97	9.12	6.54	7.76	7.4	6.08	6.76	5.89	28.08	44.46	43.06	25.67	29.41	27.8	29.65
LOC106412097	two-component response regulator ARR9	-1.03564	-1.85941	-4.57138	-2.53552	-2.37593	-1.10998	-0.547778	-0.918892	-1.49251	-1.42969	-2.06211	-1.90986	-1.38866	-1.15141	16.8	18.07	17.51	5.47	9.98	10.47	3.89	5.79	5.08	1.04	0.62	0.99	3.05	4.58	3.03	2.36	4.24	5.46	7.94	9.62	8.97	11.93	10.92	11.06	17.87	18.35	16.19	6.57	7.53	9.69	7.24	5.64	4.58	4.57
LOC106413837	auxin-responsive protein SAUR36	3.97167	3.74011	4.22058	4.15416	3.82596	2.65899	1.43751	3.25267	2.57617	2.31162	2.90814	1.63395	1.29063	0.740126	1.52	1.8	2.53	31.68	27.87	31.37	28.19	24.51	26.14	44.87	42.13	41.74	41.81	41	39.66	33.56	37.05	26.38	15.83	9.49	14.96	5.03	3.55	6.26	4.52	6.47	7.52	44.6	51.84	53.7	36.49	31.62	34.31	27.22
LOC106417752	two-component response regulator ARR3	-3.95891	-3.99916	-2.34576	-3.67939	-2.54508	-2.8015	-4.99366	-1.78031	-2.70391	-3.02491	-2.02264	-3.6809	-2.25938	-3.41008	1.02	0.6	0.94	0	0.16	0	0.15	0	0	0.09	0.07	0.45	0	0.07	0.16	0	0.31	0.22	0	0.23	0.17	0	0	0.06	16.14	18.43	17.32	4.95	4.31	3.66	1.12	2.73	3.52	1.37
LOC106421537	probable LRR receptor-like serine/threonine-protein kinase At4g36180	-0.497608	-0.696786	-1.41403	-2.25571	-1.54222	-1.3203	-1.84474	-1.06505	-2.35423	-1.23984	-2.63126	-0.0753272	0.12534	-1.0287	0.76	0.86	0.66	0.48	0.77	0.37	0.46	0.57	0.41	0.17	0.39	0.45	0.19	0.23	0.14	0.28	0.23	0.41	0.38	0.19	0.44	0.17	0.28	0.16	1.34	1.16	0.94	0.7	0.39	0.34	0.19	0.23	0.21	0.41
LOC106422579	ABSCISIC ACID-INSENSITIVE 5-like protein 5, transcript variant X1	3.1082	3.13213	2.92889	3.42271	2.80786	1.92054	0.536818	3.43978	2.58569	2.53148	2.67265	2.54096	2.34332	0.722551	5.28	5.3	4.58	40.02	47.35	44.55	41.62	46.12	48.01	42.66	48.11	46.65	69.24	59.87	63.75	39.44	40.48	45.61	21.8	19.01	22.15	6.21	7.18	7.45	5.78	4.46	5.41	51.36	42.64	52.84	29.63	35.48	23.66	31.45
LOC106427953	abscisic acid receptor PYL5	-1.60972	-1.87349	-0.256678	-2.20603	-3.84308	-6.43499	-4.42797	-3.17891	-3.46655	-3.529	-2.62767	-4.62057	-5.00992	-1.2608	6.08	3.75	4.25	1.39	1.79	1.41	0.88	1.98	1.07	4.93	4.24	4.82	1.43	0.88	1.31	0.34	0.76	0.08	0.1	0.08	0	0.42	0.08	0.14	93.34	90.34	97.78	10.61	8.54	7.44	5.15	7.66	10.77	9.41
LOC106428757	auxin-responsive protein SAUR50-like	-2.47865	-3.73193	-2.21447	-2.98041	-1.71251	-1.20727	-5.26295	-2.24467	-3.03014	-3.73333	-3.11623	-1.65688	-0.46832	-1.82785	6.27	5.39	5.49	0.78	1.69	0.58	0.62	0.44	0.22	1.45	1.5	1.43	0.6	0.8	1.17	1.41	2.53	2.24	2.35	2.2	3.59	0.09	0	0.31	3.72	4.57	3.42	1.1	0.32	0.69	0.45	0.11	0.76	0.11
LOC106430034	putative phytosulfokines 6, transcript variant X1	2.1888	1.86086	1.22606	1.38309	1.43692	1.58882	-0.043476	1.66022	2.16785	1.55345	2.12918	2.82798	2.8509	2.69661	5.03	7.21	5.11	31.45	11.53	35.46	25.23	14.3	25.69	17.36	16.49	15.07	20.06	16.14	18.16	16.07	20.92	18.9	15.35	25.28	17.42	6.65	5.03	4.74	2.73	2.69	2.96	7.8	7.53	6.92	17.35	6.5	9.95	9.5
LOC106430840	tryptophan aminotransferase-related protein 1	4.23197	4.0667	4.49379	2.39076	2.81504	3.44161	3.01437	4.11983	3.42512	4.78128	3.95922	3.76509	3.34178	4.23475	0	0.07	0	0.54	0.42	0.46	0.42	0.53	0.33	0.66	0.75	0.61	0.04	0.27	0.15	0.02	0.42	0.2	0.36	0.24	0.28	0.17	0.24	0.16	0.04	0	0.02	0.36	0.23	0.24	0.26	0.19	0.1	0.35
LOC106433036	CDPK-related kinase 2, transcript variant X1	2.17233	1.50453	3.22715	1.45022	1.16663	0.167558	-1.19368	2.16973	1.75029	2.1159	1.32023	0.884231	0.58088	-0.399566	3.54	2.27	3.42	12.92	12.58	16.61	9.86	9.87	6.83	33.29	33.93	34.78	9.91	11.14	8.68	9	9.09	6.21	3.59	3.54	4.17	1.37	1.24	1.2	7.81	6.71	7.35	26.82	27.06	31.21	26.44	24.36	18.62	31.19
LOC106436713	ABSCISIC ACID-INSENSITIVE 5-like protein 6, transcript variant X2	3.87084	3.30355	3.68439	2.95705	2.31081	1.29144	0.660253	4.18942	2.92349	2.35233	2.69904	1.88433	1.40459	0.447921	8.41	6.29	8.55	100.68	107.56	131.38	76.17	74.17	78.7	111.87	115.01	123.23	72.26	75.15	65.81	46.5	47.6	43.48	17.73	22.31	23.3	10.99	12.33	11.61	18.54	24.13	21.99	300.35	317.59	371.27	131.76	160.95	161.44	105.21
LOC106437562	abscisic acid receptor PYL8	-2.54812	-0.626481	-1.31984	-4.93278	-4.10978	-3.99657	-1.19458	-3.89914	-1.60691	-1.78021	-3.0936	-3.47069	-2.90409	-0.12633	12.81	8.64	11.48	1.84	1.91	1.91	6.15	8.55	7.03	5.41	4.32	5.93	0.3	0.73	0.24	0.62	1.29	0.38	0.8	0.41	1.07	4.85	4.98	3.77	55.22	63.88	59.03	3.65	2.47	4.11	21.66	15.88	17.02	17.8
LOC106438157	abscisic acid receptor PYL4-like	-3.90797	-4.37372	-2.57935	-4.66557	-4.40546	-3.33359	-3.05386	-3.96231	-2.60788	-4.08536	-1.96199	-3.05132	-2.9692	-0.707126	3.25	3.62	3.13	0.24	0.18	0.25	0.33	0.07	0.07	1.21	0.43	0.38	0.18	0.22	0.08	0.11	0.12	0.32	0.2	0.51	0.37	0.22	0.51	0.38	39.22	38.9	39.37	2.09	2.47	1.89	4.81	6.96	6.17	1.89
LOC106438563	ABSCISIC ACID-INSENSITIVE 5-like protein 6, transcript variant X1	3.23453	3.04675	2.45507	2.4022	1.46593	0.580266	-0.710083	2.79179	1.65479	1.07809	1.46548	0.723395	0.190497	-0.324734	11.5	9.57	12.05	99.47	102.09	114.48	89.83	90.94	97.39	70.63	68.75	75.78	71.61	69.33	65.82	33.54	39.01	36.23	18.18	18.25	17.68	6.15	7.29	5.65	25.99	25.4	24.16	149.45	142.04	162.78	64.49	73.76	84.86	48.03
LOC106438746	auxin-responsive protein SAUR50	-1.76283	-2.22931	-3.49587	-2.74415	-2.08052	-0.90125	-0.509577	-5.76009	-3.97738	-2.54325	-4.04099	-3.69176	-2.90433	-1.65644	54.84	73.86	65.86	18.59	19.23	18.85	13.25	17.04	11.75	9.13	4.05	7.5	8.06	10.85	15.47	18.49	17.15	18.25	40.47	38.76	34.51	38.26	50.72	40.67	0.74	1.98	1.73	0	0	0	0	0.13	0.13	0.13
LOC106440679	abscisic acid receptor PYL5	-1.04325	-1.79021	-0.63342	-1.32021	-2.06032	-2.76779	-7.52698	-2.96741	-2.37919	-3.42738	-2.71533	-4.04497	-4.45084	-1.12788	2.71	1.52	2.4	1.43	0.66	1.08	0.39	0.4	1.17	1.66	1.45	1.93	0.43	1.22	1.47	0.2	0.95	0.75	0.15	0.26	0.65	0	0	0	123.73	135.41	128.38	13.14	15.65	13.54	19.04	20.21	29.71	12.27
LOC106449379	ethylene-responsive transcription factor 15-like	0.264426	0.64592	-0.79593	-0.356346	-0.273608	-1.94416	-1.51064	-2.91713	-2.35706	-3.40069	-2.88581	-2.93517	-3.52271	-0.482616	2.64	2.22	2.41	4.01	1.78	2.94	5.71	1.32	4.44	1.86	2.3	0.8	2.6	2	2.11	1.82	3.31	2.02	0.56	0.76	0.75	0.7	1.09	0.63	35.72	34.39	34	2.26	4.15	5.32	6.73	6.19	6.07	3.2
LOC106451127	protein ABSCISIC ACID-INSENSITIVE 5, transcript variant X1	2.85953	2.86004	3.41533	2.76282	1.54396	0.729943	-0.623132	3.15657	2.9039	2.37581	2.63353	1.41683	1.07759	1.12711	2.89	2.02	2.36	17.27	18.43	17.35	18.03	17.97	17.68	32.64	28.98	30.31	22.44	19.95	15.87	4.01	15.27	7.01	5.15	4.13	3.88	1.35	1.35	1.74	7.36	7.02	7.64	57.82	54.9	56.48	47.16	52.2	54.97	36.73
LOC106451906	CDPK-related kinase 2	2.97887	2.48969	3.34866	1.74683	1.32265	0.710259	-0.3582	2.47345	1.36838	1.64872	1.54916	1.00016	0.755359	0.220064	4.31	4.93	4.26	36	32.73	39.3	23.71	26.71	27.17	52.53	52.05	59.16	18.95	18.36	16.41	12.68	14.97	12.45	7.79	8.12	8.33	3.53	3.49	2.98	6.49	6.61	6.53	28.9	29.14	36.13	17.27	15.63	14.67	20.67
LOC106452030	protein TIFY 6B-like, transcript variant X1	1.92188	1.40147	2.45876	1.8506	1.7035	0.573562	-0.0858237	2.41129	1.6119	1.69772	1.45069	1.10289	0.50124	0.498139	6.72	6.38	8.28	23.01	22.29	36.88	22.67	15.9	18.58	51.57	40.59	46.68	29.46	29.84	31.44	14.22	41.59	28.07	17.21	8.43	8.87	8.72	5.33	5.02	10.69	9.99	10.88	42.84	43.81	57.46	26.62	33.76	29.84	31.05
LOC106453943	auxin-responsive protein IAA18	2.58966	2.67276	2.99152	3.08752	2.1075	0.805663	-0.798684	2.22618	2.57215	2.03736	2.39611	1.1259	1.10017	0.484779	1.03	0.73	1.42	7.23	4.99	6.85	7	6.41	7.01	11.2	9.43	9.09	10.28	9.79	11.54	4.77	7.67	3.73	3.29	1.51	1.21	0.55	0.58	0.59	1.03	1.22	0.9	4.98	3.67	4.02	6.18	5.53	5.78	4.55
LOC106454850	4-substituted benzoates-glutamate ligase GH3.12, transcript variant X1	-0.544195	-0.735061	-0.6018	-1.96652	-1.21433	-1.49287	-3.09617	-5.03251	-4.69186	-2.98446	-3.40633	-4.42966	-2.40113	0.787315	1.44	1.18	1.19	0.76	0.76	0.92	0.96	0.85	0.55	0.93	1.09	0.79	0.23	0.45	0.27	0.16	0.66	0.96	0.45	0.51	0.59	0.09	0.11	0.25	1.08	1.44	1.02	0	0.03	0.07	0.03	0.1	0	0.1
LOC111198524	ABSCISIC ACID-INSENSITIVE 5-like protein 5, transcript variant X1	2.9341	2.9568	2.65796	2.86024	2.09544	1.20377	0.764966	4.37669	3.77461	3.32793	3.64235	3.51769	3.32596	1.30923	9.75	8.62	9.52	67.14	67.1	79.69	65.05	80.34	73.67	65.77	67.9	70.97	83.46	78.6	75.07	47.49	46.72	44.86	22.16	22.57	25.57	12.28	15.49	16.81	3.73	3.89	3.62	61.97	65.24	72.73	50.71	51.39	40.37	37.02
LOC111200408	auxin-responsive protein IAA17	-1.26316	-1.72688	-1.2315	-2.3308	-1.77662	-1.27535	-2.16594	-1.01142	-2.77039	-2.74497	-2.75653	-2.23183	-1.4899	-2.01341	21.69	20.78	23.87	8.34	11.47	7.76	6.46	8.41	5.51	8.26	11.65	13.48	4.38	6.88	4.29	6.92	8.19	7.75	10.18	10.99	8.74	6.77	3.06	4.13	10.43	9.75	12.14	4.65	4.32	4.74	1.61	1.33	1.47	1.65
LOC111200411	ethylene response sensor 2	2.06384	1.99256	2.51084	2.18913	1.25201	-0.466191	-1.81844	3.00953	3.24031	2.56844	3.84998	2.51687	1.17898	0.297635	0.93	0.47	1.16	3.99	3.43	3.21	3.53	3.24	3.46	5.1	6.98	5.01	4.61	4.73	4.26	2.54	2.83	1.74	0.81	0.7	0.5	0.33	0.27	0.1	2.06	1.41	1.92	13.85	11.95	11.67	14.11	19.97	13.99	10.73
LOC111202661	histidine-containing phosphotransfer protein 1, transcript variant X2	2.88421	3.34309	3.05738	4.14522	4.64965	2.97715	0.565809	1.93348	2.41432	2.15427	2.39139	1.2384	0.375939	0.352309	0.28	0.42	0.12	2.45	1.28	1.99	4.99	0.83	2.33	2.97	2.34	2.53	4.54	8.11	3.92	14.99	4.33	3.03	2.94	2.19	1.77	0.76	0.22	0.12	14.58	20.18	18.18	61.41	55.32	55.81	79.21	103.57	81.62	75.74
LOC111207685	auxin-responsive protein SAUR50	-2.04323	-1.72599	-1.25171	-2.31358	-1.74361	-1.29328	-2.79587	-1.97453	-3.18471	-2.91705	-2.57036	-1.0115	-0.541708	-1.01964	11.34	8.73	9.31	1.91	3.35	1.83	3.82	2.89	2.24	6.11	3.17	5.45	1.58	2.85	2.55	2.81	5.1	2.51	4.5	3.43	5.23	1.58	1.61	0.86	3.87	2.63	3.6	1.14	0.61	0.47	0.11	0.31	0.61	0.41
LOC125581261	auxin-responsive protein SAUR32-like	1.29895	1.50171	1.72665	2.18083	2.45351	2.39002	-0.388381	2.01127	1.43984	1.95007	1.68659	0.951786	1.03269	0.120939	3.53	3.52	3.17	9.03	6.21	9.7	9.97	7.75	11.57	14.58	15.86	9.64	21.13	15.93	17.64	13.08	27.46	26.07	32.03	10.88	15.16	2.65	2.16	2.46	12.7	15.49	16.13	43.05	53.7	54.85	37.15	25.16	48.03	54.85
LOC125587833	DELLA protein RGL2-like	2.17542	2.44765	2.57257	-0.0428834	0.922996	1.48921	2.3658	1.43964	2.58699	2.15092	0.492987	1.37694	1.29316	2.38866	1.35	2.11	0.46	5.79	7.12	4.97	7.61	7.01	7.29	9.16	9.04	9.67	0.66	1.63	2.23	3.99	1.65	2.98	3.79	4.02	4.3	6.93	6.38	5.94	0.91	0.59	0.75	1.59	1.76	1.93	5.42	4.25	3.15	3.73
LOC125591102	RPW8-like protein 3	-0.665819	-3.058	-2.68851	-5.55462	-5.60567	-3.86176	-5.39311	-4.88598	-6.3191	-7.64414	-9.07247	-9.3067	-7.80095	-2.19588	0.33	0.31	0.02	0.12	0.16	0.14	0.04	0.04	0	0.08	0.03	0.01	0.02	0	0	0	0.02	0	0.03	0	0.02	0	0.01	0	3.6	3.51	3.68	0.16	0.04	0.12	0.02	0.09	0.02	0.02
LOC125604632	ABSCISIC ACID-INSENSITIVE 5-like protein 7, transcript variant X1	1.9493	1.9653	2.03019	1.55511	1.45096	0.556389	0.580538	2.78923	2.17406	1.3199	1.95915	1.56579	0.813794	0.729987	2.61	1.82	2.08	7.9	8.73	8.78	9.23	7.59	9.1	10.52	9.18	11.93	7.91	7.74	6.98	7.71	8.08	5.17	3.34	3.67	3.47	2.65	3.28	3.28	2.66	2.91	2.85	16.76	14.88	18.49	10.4	15.99	9.49	7.03
[truncated: 44 more columns]

## Sheet: Table S10
Table S10. Hub genes in the MEbrown, MEmagenta, MEblack and MEyellow module
Module	Gene Name	Connectivity	Gene Symbol
brown	LOC111213331	1183.06	TBL16
brown	LOC106386574	1141.87	DRE2
brown	LOC106392380	1109.06	ABI5
brown	LOC106348969	1107.1	PAT1
brown	LOC106397260	1095.99	NADK1
brown	LOC106391846	1085.24	MET18
brown	LOC106406184	1085.07	RNF5
brown	LOC106433849	1075.73	DRE2
brown	LOC106447238	1069.98	UBC34
brown	LOC106431211	1065.45	WIH1
brown	LOC106376534	1061.6	TPPG
brown	LOC106393959	1054.68	CAD5
brown	LOC106413072	1050.73	TAP46
brown	LOC106354461	1047.63	PSE1
brown	LOC106367746	1044.68	LOC106367746
brown	LOC125585640	1044.31	PCFS4
brown	LOC106388342	1043.32	MPK6
brown	LOC106421559	1043.19	LOC106421559
brown	LOC106396878	1041.61	LFG2
brown	LOC106346307	1035.09	MYOB1
magenta	BNAC08G27250D	66.937	BNAC08G27250D
magenta	LOC106428911	65.8971	RVE4
magenta	LOC106396602	64.7771	NFYA4
magenta	LOC106354554	64.406	SPS1
magenta	LOC106360959	63.6674	DHRS12
magenta	LOC106425796	63.4728	TRYP
magenta	LOC106366017	63.2596	SIGE
magenta	BNAC08G22870D	62.7505	BNAC08G22870D
magenta	LOC106381393	62.6285	DHRS12
magenta	LOC106419930	62.5583	GSTU18
magenta	LOC106347803	61.801	CEQORH
magenta	LOC106382842	61.282	ABCF5
magenta	LOC106444915	61.2473	CCD1
magenta	LOC106411623	60.9942	SIGE
magenta	LOC106380756	60.1307	TYRP
magenta	LOC106445453	59.8051	LOC106445453
magenta	LOC106374860	59.1891	BBX32
magenta	LOC125604813	58.9549	ABCF5
magenta	LOC106401674	58.9296	ALDH3I1
magenta	LOC106352867	58.742	LNK2
black	LOC111202846	103.057	MEE47
black	LOC106365319	99.1077	LOC106365319
black	LOC106446734	98.6603	LOC106446734
black	LOC106427945	97.6153	DGCR14
black	LOC106411673	97.1422	LOC106411673
black	LOC106435939	96.5481	PWWP2
black	LOC106374619	95.557	FB262
black	BNAC01G39700D	94.5582	BNAC01G39700D
black	LOC111207967	93.9355	PRL1
black	LOC106370430	92.2162	FB262
black	LOC106446697	91.9199	LOC106446697
black	LOC125581962	90.8489	LOC125581962
black	LOC125587768	90.7781	OBE1
black	LOC111200323	90.4286	CHR10
black	LOC106435316	90.2522	APY1
black	LOC125575600	90.2328	XPO4
black	LOC106381766	90.1533	TRA1
black	LOC125575232	88.5711	NBS1
black	LOC106384977	88.2921	LOC106384977
black	LOC106442059	87.6569	SIC
yellow	LOC125589968	486.719	SAP9
yellow	LOC106386511	477.605	RBG7
yellow	LOC106371565	475.503	SKIP1
yellow	LOC106438508	473.83	LKR/SDH
yellow	LOC106377307	470.196	GLY3
yellow	LOC106347299	466.477	PLATZ7
yellow	LOC106451483	462.816	GLY3
yellow	LOC106425871	456.873	HGLS
yellow	LOC106401211	456.203	HGLS
yellow	LOC111206495	447.086	RABC2B
yellow	LOC106427657	442.431	MAPKKK17
yellow	LOC106355381	441.164	ASP3
yellow	LOC106416219	437.771	ATHB-7
yellow	LOC106372515	435.516	SDP1
yellow	LOC106352873	435.018	LOC106352873
yellow	LOC111206364	432.476	bZIP1
yellow	LOC106349114	431.97	AFP3
yellow	LOC106431129	429.07	AVT1
yellow	LOC106422525	428.68	NAC019
yellow	LOC106452778	428.149	RABC2B

[truncated: 5 more sheets: TableS11, TableS12, TableS13, TableS14, TableS15]
